# Supplementary material for: Global Diversity Hotspots and Conservation Priorities for Sharks
Source: PLoS One. 2011 May 5;6(5):e19356. doi: 10.1371/journal.pone.0019356 (PMC3088674; doi:10.1371/journal.pone.0019356)
Supplement: Table S2 — Data sources used in the mapping of shark species richness. (XLS) [file pone.0019356.s003.xls]

## Sheet: Table S2
Table S2. Data sources used in the mapping of shark species richness.
Species	Area	Minimum Depth	Maximum Depth	Source Depth	Source Distribution	Remarks
Chlamydoselachus_anguineus	all areas	50	1500	Compagno et al. 2005 (Sharks of the World, Harper Collins, London)	Compagno 1984 (Sharks of the World, FAO, Rome), Last & Stevens 2009 (Sharks and Rays of Australia, 2nd edition, Harvard University Press, Cambridge), Nakabo (ed.) 2002 (Fishes of Japan Vol 1, Tokai University Press, Tokyo), Kiraly et al. 2003 (Mar. Fish. Rev. 65(4): 1-63), Compagno 2002 (Sharks, In: The Living Marine Resources of the Western Central Atlantic Vol. 1 (Carpenter K, ed.), FAO, Rome),…
Chlamydoselachus_africana	SW Africa	50	1500	Compagno et al. 2005 (Sharks of the World, Harper Collins, London)	Ebert & Compagno 2009 (Zootaxa 2173: 1-18), Compagno et al. 2005 (Sharks of the World, Harper Collins, London)
Heptranchias_perlo	all areas	27	720	Compagno et al. 2005 (Sharks of the World, Harper Collins, London)	Compagno 1984 (Sharks of the World, FAO, Rome), Last & Stevens 2009 (Sharks and Rays of Australia, 2nd edition, Harvard University Press, Cambridge), Nakabo (ed.) 2002 (Fishes of Japan Vol 1, Tokai University Press, Tokyo), Kiraly et al. 2003 (Mar. Fish. Rev. 65(4): 1-63), Compagno 2002 (Sharks, In: The Living Marine Resources of the Western Central Atlantic Vol. 1 (Carpenter K, ed.), FAO, Rome),…
Hexanchus_griseus	Chile, SW Africa, Brazil, Azores, N and E Africa, E USA, Bermuda, Mauritius, Seychelles, Queensland, Hawaii, Alaska, SE Australia, Aleutians, Mexico, E Alaska, Indonesia, Japan, Panama, China, NW Australia, Gulf of Mexico, Philippines	500	1875	Compagno et al. 2005 (Sharks of the World, Harper Collins, London)	Compagno 1984 (Sharks of the World, FAO, Rome), Last & Stevens 2009 (Sharks and Rays of Australia, 2nd edition, Harvard University Press, Cambridge), Nakabo (ed.) 2002 (Fishes of Japan Vol 1, Tokai University Press, Tokyo), Kiraly et al. 2003 (Mar. Fish. Rev. 65(4): 1-63), Compagno 2002 (Sharks, In: The Living Marine Resources of the Western Central Atlantic Vol. 1 (Carpenter K, ed.), FAO, Rome),…
Hexanchus_griseus	Argentina, Mediterranean, North Sea, California, British Columbia	91	1875	Compagno 1984 (Sharks of the World, FAO, Rome)	Coscarella et al. 1997 (Neotropica 43(109-110): 116), Ebert 2003 (Sharks, Rays and Chimaeras of California, University of California Press, Berkeley), Serena 2005 (Field Identification Guide to the Sharks and Rays of the Mediterranean and Black Sea, FAO, Rome), Schneider & Bauchot 1987 (Fiches FAO d'Identification des Especes pour les Besoins de la Peche: Mediterranée et Mer Noire, Vol 2, FAO, Ro…
Hexanchus_nakamurai	all areas	90	621	Compagno et al. 2005 (Sharks of the World, Harper Collins, London)	Compagno 1984 (Sharks of the World, FAO, Rome), Last & Stevens 2009 (Sharks and Rays of Australia, 2nd edition, Harvard University Press, Cambridge), Nakabo (ed.) 2002 (Fishes of Japan Vol 1, Tokai University Press, Tokyo), Kiraly et al. 2003 (Mar. Fish. Rev. 65(4): 1-63), Compagno 2002 (Sharks, In: The Living Marine Resources of the Western Central Atlantic Vol. 1 (Carpenter K, ed.), FAO, Rome),…
Notorynchus_cepedianus	all areas	0	136	Compagno et al. 2005 (Sharks of the World, Harper Collins, London)	Last & Stevens 2009 (Sharks and Rays of Australia, 2nd edition, Harvard University Press, Cambridge), Nakabo (ed.) 2002 (Fishes of Japan Vol 1, Tokai University Press, Tokyo), Soto 2001 (Mare Magnum 1:51-120), Lessa et al. 1999 (Biodiversidade de Elasmobrânquios do Brasil, Ministério do Meio Ambiente, Recife), Ebert 2003 (Sharks, Rays and Chimaeras of California, University of California Press, B…
Squatina_aculeata	all areas	30	500	Compagno et al. 2005 (Sharks of the World, Harper Collins, London)	Compagno 1984 (Sharks of the World, FAO, Rome), Serena 2005 (Field Identification Guide to the Sharks and Rays of the Mediterranean and Black Sea, FAO, Rome), Schneider & Bauchot 1987 (Fiches FAO d'Identification des Especes pour les Besoins de la Peche: Mediterranée et Mer Noire, Vol 2, FAO, Rome)
Squatina_africana	all areas	60	300	Compagno et al. 2005 (Sharks of the World, Harper Collins, London)	Compagno 1984 (Sharks of the World, FAO, Rome), Compagno et al. 2005 (Sharks of the World, Harper Collins, London), Compagno et al. 1989 (Guide to the Sharks and Rays of Southern Africa, Struik, Cape Town)
Squatina_albipunctata	all areas	37	415	Last & White 2008 (Zootaxa 1734:1-26)	Last & White 2008 (Zootaxa 1734:1-26)
Squatina_argentina	all areas	51	320	Compagno et al. 2005 (Sharks of the World, Harper Collins, London)	Soto 2001 (Mare Magnum 1:51-120), Lessa et al. 1999 (Biodiversidade de Elasmobrânquios do Brasil, Ministério do Meio Ambiente, Recife), Vooren & da Silva 1991 (Rev. Brasil. Biol. 51:589-602), Cousseau & Figueroa 2001 (Neotropica 47:85-86), Milessi et al. 2001 (Gayana 65:167-172)
Squatina_armata	all areas	0	200	Compagno et al. 2005 (Sharks of the World, Harper Collins, London)	Ojeda et al. 2000 (Rev. Chil. Hist. Nat. 73:625-641), Anon. 2005 (Estado actual de la biología y pesquería de los condrictios en Chile, Universidad Austral de Chile, Valdivia), Compagno 1984 (Sharks of the World, FAO, Rome), Compagno et al. 2005 (Sharks of the World, Harper Collins, London)
Squatina_australis	all areas	0	130	Compagno et al. 2005 (Sharks of the World, Harper Collins, London)	Last & Stevens 2009 (Sharks and Rays of Australia, 2nd edition, Harvard University Press, Cambridge)
Squatina_californica	all areas	0	183	Love et al. 2005 (Resource Inventory of Marine and Estuarine Fishes of the West Coast and Alaska: A Checklist of North Paciﬁc and Arctic Ocean Species from Baja California to the Alaska–Yukon Border, U. S. Geological Survey, Seattle)	Ebert 2003 (Sharks, Rays and Chimaeras of California, University of California Press, Berkeley), Love et al. 2005 (Resource Inventory of Marine and Estuarine Fishes of the West Coast and Alaska: A Checklist of North Paciﬁc and Arctic Ocean Species from Baja California to the Alaska–Yukon Border, U. S. Geological Survey, Seattle), Compagno 1984 ( (Sharks of the World, FAO, Rome), Castro-Aguirre et…
Squatina_dumeril	all areas	0	250	Compagno et al. 2005 (Sharks of the World, Harper Collins, London)	Bigelow & Schroeder 1948 (Sharks, In: Fishes of the Western North Atlantic (J. Tee-Van et al., eds.), Memoirs of the Sears Foundation for Marine Research 1), Gadig et al. 1999 (Arq. Ciênc. Mar. 32:133-136), Nunan & Senna 2007 (In: Biodiversidade da Fauna Marinha Profunda na Costa Central Brasileira (Costa et al., eds.), Museu Nacional, Rio de Janeiro), Soto 2001 (Mare Magnum 1:51-120), Lessa et a…
Squatina_formosa	all areas	183	385	Compagno et al. 2005 (Sharks of the World, Harper Collins, London)	Walsh & Ebert 2007 (Zootaxa 1551:31-47)
Squatina_guggenheim	all areas	0	80	Compagno et al. 2005 (Sharks of the World, Harper Collins, London)	Soto 2001 (Mare Magnum 1:51-120), Lessa et al. 1999 (Biodiversidade de Elasmobrânquios do Brasil, Ministério do Meio Ambiente, Recife), Vooren & da Silva 1991 (Rev. Brasil. Biol. 51:589-602), Cousseau & Figueroa 2001 (Neotropica 47:85-86), Milessi et al. 2001 (Gayana 65:167-172), Cousseau & Perrotta 2000 (Peces Marinos de Argentina, INIDEP, Mar del Plata)
Squatina_heteroptera	all areas	157	164	Castro-Aguirre et al. 2006 (Rev. Biol. Trop. 54:1031-1040)	Castro-Aguirre et al. 2006 (Rev. Biol. Trop. 54:1031-1040)
Squatina_japonica	all areas	0	100	Nakabo (ed.) 2002 (Fishes of Japan Vol 1, Tokai University Press, Tokyo)	Nakabo (ed.) 2002 (Fishes of Japan Vol 1, Tokai University Press, Tokyo), Walsh & Ebert 2007 (Zootaxa 1551:31-47), Yuanding & Qingwen 2001 (Fauna Sinica: Cyclostomata, Chondrichthyes, Science Press, Beijing)
Squatina_legnota	all areas	NA	NA	NA	Last & White 2008 (Zootaxa 1734:1-26)
Squatina_mexicana	all areas	71	180	Castro-Aguirre et al. 2006 (Rev. Biol. Trop. 54:1031-1040)	Castro-Aguirre et al. 2006 (Rev. Biol. Trop. 54:1031-1040)
Squatina_nebulosa	all areas	0	330	Compagno et al. 2005 (Sharks of the World, Harper Collins, London)	Nakabo (ed.) 2002 (Fishes of Japan Vol 1, Tokai University Press, Tokyo), Walsh & Ebert 2007 (Zootaxa 1551:31-47), Yuanding & Qingwen 2001 (Fauna Sinica: Cyclostomata, Chondrichthyes, Science Press, Beijing)
Squatina_occulta	all areas	35	115	Compagno et al. 2005 (Sharks of the World, Harper Collins, London)	Soto 2001 (Mare Magnum 1:51-120), Lessa et al. 1999 (Biodiversidade de Elasmobrânquios do Brasil, Ministério do Meio Ambiente, Recife), Vooren & da Silva 1991 (Rev. Brasil. Biol. 51:589-602), Cousseau & Figueroa 2001 (Neotropica 47:85-86), Milessi et al. 2001 (Gayana 65:167-172)
Squatina_oculata	Mediterranean, W Europe, NW Africa	50	100	Compagno 1984 (Sharks of the World, FAO, Rome)	Compagno 1984 (Sharks of the World, FAO, Rome), Serena 2005 (Field Identification Guide to the Sharks and Rays of the Mediterranean and Black Sea, FAO, Rome), Schneider & Bauchot 1987 (Fiches FAO d'Identification des Especes pour les Besoins de la Peche: Mediterranée et Mer Noire, Vol 2, FAO, Rome)
Squatina_oculata	Gulf of Guinea	100	500	Schneider & Bauchot 1987 (Fiches FAO d'Identification des Especes pour les Besoins de la Peche: Mediterranée et Mer Noire, Vol 2, FAO, Rome)	Compagno 1984 (Sharks of the World, FAO, Rome)
Squatina_pseudocellata	all areas	150	312	Last & White 2008 (Zootaxa 1734:1-26)	Last & White 2008 (Zootaxa 1734:1-26)
Squatina_squatina	all areas	5	150	Compagno et al. 2005 (Sharks of the World, Harper Collins, London)	Compagno 1984 (Sharks of the World, FAO, Rome), Serena 2005 (Field Identification Guide to the Sharks and Rays of the Mediterranean and Black Sea, FAO, Rome), Schneider & Bauchot 1987 (Fiches FAO d'Identification des Especes pour les Besoins de la Peche: Mediterranée et Mer Noire, Vol 2, FAO, Rome), Golani 2005 (Zootaxa 947:1-90), Bilecenoglu et al. 2002 (Zootaxa 113:1-194)
Squatina_tergocellata	all areas	130	400	Compagno et al. 2005 (Sharks of the World, Harper Collins, London)	Last & Stevens 2009 (Sharks and Rays of Australia, 2nd edition, Harvard University Press, Cambridge)
Squatina_tergocellatoides	all areas	NA	NA	NA	Walsh & Ebert 2007 (Zootaxa 1551:31-47), Yano et al. 2005 (Sharks and Rays of Malaysia and Brunei Darussalam, SEAFDEC MFRDMD, Terengganu)
Pliotrema_warreni	all areas	37	500	Compagno et al. 2005 (Sharks of the World, Harper Collins, London)	Compagno et al. 1989 (Guide to the Sharks and Rays of Southern Africa, Struik, Cape Town), Compagno et al. 2005 (Sharks of the World, Harper Collins, London)
Pristiophorus_cirratus	all areas	40	630	Last & Stevens 2009 (Sharks and Rays of Australia, 2nd edition, Harvard University Press, Cambridge)	Last & Stevens 2009 (Sharks and Rays of Australia, 2nd edition, Harvard University Press, Cambridge)
Pristiophorus_delicatus	all areas	246	405	Yearsley et al. 2008 (In: Descriptions of New Australia Chondrichthyans (Last et al., eds.), CSIRO Mar. Atmosph. Res. Paper 22:23-33)	Yearsley et al. 2008 (In: Descriptions of New Australia Chondrichthyans (Last et al., eds.), CSIRO Mar. Atmosph. Res. Paper 22:23-33)
Pristiophorus_japonicus	all areas	0	200	Given for continental shelves in Compagno 1984 (Sharks of the World, FAO, Rome), Compagno et al. 2005 (Sharks of the World, Harper Collins, London)	Nakabo (ed.) 2002 (Fishes of Japan Vol 1, Tokai University Press, Tokyo), Yuanding & Qingwen 2001 (Fauna Sinica: Cyclostomata, Chondrichthyes, Science Press, Beijing)
Pristiophorus_nudipinnis	all areas	0	110	Last & Stevens 2009 (Sharks and Rays of Australia, 2nd edition, Harvard University Press, Cambridge)	Last & Stevens 2009 (Sharks and Rays of Australia, 2nd edition, Harvard University Press, Cambridge)
Pristiophorus_schroederi	all areas	483	952	Compagno et al. 2005 (Sharks of the World, Harper Collins, London)	Compagno 2002 (Sharks, In: The Living Marine Resources of the Western Central Atlantic Vol. 1 (Carpenter K, ed.), FAO, Rome)
Pristiophorus_spC	all areas	229	593	Compagno et al. 2005 (CSIRO Mar. Lab. Rep. 243:1-103)	Compagno et al. 2005 (CSIRO Mar. Lab. Rep. 243:1-103)
Pristiophorus_spD	all areas	286	500	Compagno et al. 2005 (Sharks of the World, Harper Collins, London)	Compagno et al. 2005 (Sharks of the World, Harper Collins, London)
Heterodontus_francisci	all areas	0	150	Compagno et al. 2005 (Sharks of the World, Harper Collins, London)	Ebert 2003 (Sharks, Rays and Chimaeras of California, University of California Press, Berkeley), Love et al. 2005 (Resource Inventory of Marine and Estuarine Fishes of the West Coast and Alaska: A Checklist of North Paciﬁc and Arctic Ocean Species from Baja California to the Alaska–Yukon Border, U. S. Geological Survey, Seattle), Compagno 1984 (Sharks of the World, FAO, Rome), Castro-Aguirre et a…
Heterodontus_galeatus	all areas	0	93	Compagno et al. 2005 (Sharks of the World, Harper Collins, London)	Last & Stevens 2009 (Sharks and Rays of Australia, 2nd edition, Harvard University Press, Cambridge)
Heterodontus_japonicus	all areas	6	37	Compagno et al. 2005 (Sharks of the World, Harper Collins, London)	Compagno 2001 (Sharks of the World Vol. 2, FAO, Rome), Ebert 2003 (Sharks, Rays and Chimaeras of California, University of California Press, Berkeley), Love et al. 2005 (Resource Inventory of Marine and Estuarine Fishes of the West Coast and Alaska: A Checklist of North Paciﬁc and Arctic Ocean Species from Baja California to the Alaska–Yukon Border, U. S. Geological Survey, Seattle), Compagno et …
Heterodontus_mexicanus	all areas	0	50	Compagno et al. 2005 (Sharks of the World, Harper Collins, London)	Compagno 2001 (Sharks of the World Vol. 2, FAO, Rome), Love et al. 2005 (Resource Inventory of Marine and Estuarine Fishes of the West Coast and Alaska: A Checklist of North Paciﬁc and Arctic Ocean Species from Baja California to the Alaska–Yukon Border, U. S. Geological Survey, Seattle), Compagno et al. 1995 (In: Pacífico Centro-Oriental Vol. 2, (Fischer et al., eds.), FAO, Rome)
Heterodontus_omanensis	all areas	72	80	Baldwin 2005 (Copeia 2005:262-264), Compagno et al. 2005 (Sharks of the World, Harper Collins, London)	Baldwin 2005 (Copeia 2005:262-264), Compagno 2001 (Sharks of the World Vol. 2, FAO, Rome), Compagno et al. 2005 (Sharks of the World, Harper Collins, London)
Heterodontus_portusjacksoni	all areas	0	275	Last & Stevens 2009 (Sharks and Rays of Australia, 2nd edition, Harvard University Press, Cambridge)	Last & Stevens 2009 (Sharks and Rays of Australia, 2nd edition, Harvard University Press, Cambridge)
Heterodontus_quoyi	all areas	16	30	Compagno et al. 2005 (Sharks of the World, Harper Collins, London)	Compagno 2001 (Sharks of the World Vol. 2, FAO, Rome), Love et al. 2005 (Resource Inventory of Marine and Estuarine Fishes of the West Coast and Alaska: A Checklist of North Paciﬁc and Arctic Ocean Species from Baja California to the Alaska–Yukon Border, U. S. Geological Survey, Seattle), Compagno et al. 1995 (In: Pacífico Centro-Oriental Vol. 2, (Fischer et al., eds.), FAO, Rome)
Heterodontus_ramalheira	all areas	40	275	Compagno et al. 2005 (Sharks of the World, Harper Collins, London)	Compagno 2001 (Sharks of the World Vol. 2, FAO, Rome), Compagno et al. 1989 (Guide to the Sharks and Rays of Southern Africa, Struik, Cape Town)
Heterodontus_zebra	Japan, S China Sea, Indonesia	0	50	Compagno et al. 2005 (Sharks of the World, Harper Collins, London)	Compagno 2001 (Sharks of the World Vol. 2, FAO, Rome), Nakabo (ed.) 2002 (Fishes of Japan Vol 1, Tokai University Press, Tokyo), Yuanding & Qingwen 2001 (Fauna Sinica: Cyclostomata, Chondrichthyes, Science Press, Beijing)
Heterodontus_zebra	Australia	150	200	Last & Stevens 2009 (Sharks and Rays of Australia, 2nd edition, Harvard University Press, Cambridge)	Last & Stevens 2009 (Sharks and Rays of Australia, 2nd edition, Harvard University Press, Cambridge)
Cirrhoscyllium_expolitum	all areas	183	190	Compagno et al. 2005 (Sharks of the World, Harper Collins, London)	Compagno 2001 (Sharks of the World Vol. 2, FAO, Rome), Compagno et al. 2005 (CSIRO Mar. Lab. Rep. 243:1-103), Goto & Nakaya 1996 (Ichthyol. Res. 43:199-209)
Cirrhoscyllium_formosanum	all areas	100	100	Goto & Nakaya 1996 (Ichthyol. Res. 43:199-209)	Compagno 2001 (Sharks of the World Vol. 2, FAO, Rome), Goto & Nakaya 1996 (Ichthyol. Res. 43:199-209)
Cirrhoscyllium_japonicum	all areas	250	290	Compagno et al. 2005 (Sharks of the World, Harper Collins, London)	Compagno 2001 (Sharks of the World Vol. 2, FAO, Rome), Goto & Nakaya 1996 (Ichthyol. Res. 43:199-209), Nakabo (ed.) 2002 (Fishes of Japan Vol 1, Tokai University Press, Tokyo)
Parascyllium_collare	all areas	20	175	Last & Stevens 2009 (Sharks and Rays of Australia, 2nd edition, Harvard University Press, Cambridge)	Last & Stevens 2009 (Sharks and Rays of Australia, 2nd edition, Harvard University Press, Cambridge)
Parascyllium_elongatum	all areas	NA	NA	NA	Last & Stevens 2008 (In: Descriptions of New Australia Chondrichthyans (Last et al., eds.), CSIRO Mar. Atmosph. Res. Paper 22:35-38)
Parascyllium_ferrugineum	all areas	5	150	Last & Stevens 2009 (Sharks and Rays of Australia, 2nd edition, Harvard University Press, Cambridge)	Last & Stevens 2009 (Sharks and Rays of Australia, 2nd edition, Harvard University Press, Cambridge)
Parascyllium_sparsimaculatum	all areas	205	245	Last & Stevens 2009 (Sharks and Rays of Australia, 2nd edition, Harvard University Press, Cambridge)	Last & Stevens 2009 (Sharks and Rays of Australia, 2nd edition, Harvard University Press, Cambridge), Goto & Last 2002 (Ichthyol. Res. 49:15-20)
Parascyllium_variolatum	all areas	0	180	Last & Stevens 2009 (Sharks and Rays of Australia, 2nd edition, Harvard University Press, Cambridge)	Last & Stevens 2009 (Sharks and Rays of Australia, 2nd edition, Harvard University Press, Cambridge)
Brachaelurus_colcloughi	all areas	6	100	Last & Stevens 2009 (Sharks and Rays of Australia, 2nd edition, Harvard University Press, Cambridge)	Last & Stevens 2009 (Sharks and Rays of Australia, 2nd edition, Harvard University Press, Cambridge)
Brachaelurus_waddi	all areas	0	140	Last & Stevens 2009 (Sharks and Rays of Australia, 2nd edition, Harvard University Press, Cambridge)	Last & Stevens 2009 (Sharks and Rays of Australia, 2nd edition, Harvard University Press, Cambridge)
Eucrossorhinus_dasypogon	all areas	0	50	Last & Stevens 2009 (Sharks and Rays of Australia, 2nd edition, Harvard University Press, Cambridge)	Last & Stevens 2009 (Sharks and Rays of Australia, 2nd edition, Harvard University Press, Cambridge)
Orectolobus_floridus	all areas	42	85	Last & Chidlow 2008 (Zootaxa 1673:49-67)	Last & Chidlow 2008 (Zootaxa 1673:49-67)
Orectolobus_halei	all areas	0	100	Last & Stevens 2009 (Sharks and Rays of Australia, 2nd edition, Harvard University Press, Cambridge)	Last & Stevens 2009 (Sharks and Rays of Australia, 2nd edition, Harvard University Press, Cambridge)
Orectolobus_hutchinsi	all areas	9	106	Last et al. 2006 (Zootaxa 1239:35-48)	Last et al. 2006 (Zootaxa 1239:35-48)
Orectolobus_japonicus	all areas	0	50	Given for inshore waters in Compagno et al. 2005 (Sharks of the World, Harper Collins, London)	Compagno 2001 (Sharks of the World Vol. 2, FAO, Rome), Nakabo (ed.) 2002 (Fishes of Japan Vol 1, Tokai University Press, Tokyo), Yuanding & Qingwen 2001 (Fauna Sinica: Cyclostomata, Chondrichthyes, Science Press, Beijing), Compagno et al. 2005 (CSIRO Mar. Lab. Rep. 243:1-103), Yano et al. 2005 (Sharks and Rays of Malaysia and Brunei Darussalam, SEAFDEC MFRDMD, Terengganu)	Includes records of O. japonicus and O. Maculatus from Philippines and Malaysia
Orectolobus_maculatus	all areas	0	218	Last & Stevens 2009 (Sharks and Rays of Australia, 2nd edition, Harvard University Press, Cambridge)	Last & Stevens 2009 (Sharks and Rays of Australia, 2nd edition, Harvard University Press, Cambridge)
Orectolobus_ornatus	all areas	0	100	Last & Stevens 2009 (Sharks and Rays of Australia, 2nd edition, Harvard University Press, Cambridge)	Last & Stevens 2009 (Sharks and Rays of Australia, 2nd edition, Harvard University Press, Cambridge), Compagno et al. 2005 (Sharks of the World, Harper Collins, London)
Orectolobus_parvimaculatus	all areas	9	108	Last & Chidlow 2008 (Zootaxa 1673:49-67)	Last & Chidlow 2008 (Zootaxa 1673:49-67)
Orectolobus_reticulatus	all areas	0	20	Last et al. 2008 (In: Descriptions of New Australia Chondrichthyans (Last et al., eds.), CSIRO Mar. Atmosph. Res. Paper 22:39-47)	Last et al. 2008 (In: Descriptions of New Australia Chondrichthyans (Last et al., eds.), CSIRO Mar. Atmosph. Res. Paper 22:39-47)
Orectolobus_wardi	all areas	0	3	Compagno et al. 2005 (Sharks of the World, Harper Collins, London)	Last & Stevens 2009 (Sharks and Rays of Australia, 2nd edition, Harvard University Press, Cambridge)
Sutorectus_tentaculatus	all areas	0	35	Last & Stevens 2009 (Sharks and Rays of Australia, 2nd edition, Harvard University Press, Cambridge)	Last & Stevens 2009 (Sharks and Rays of Australia, 2nd edition, Harvard University Press, Cambridge)
Chiloscyllium_arabicum	all areas	3	100	Compagno 2001 (Sharks of the World Vol. 2, FAO, Rome)	Compagno 2001 (Sharks of the World Vol. 2, FAO, Rome), Dingerkus & DeFino 1983 (Bull. Am. Mus. Nat. Hist. 176:1-93), White et al. 2006 (Economically Important Sharks and Rays of Indonesia, Australian Centre for International Agricultural Research, Canberra)
Chiloscyllium_burmensis	all areas	NA	NA	NA	Compagno 2001 (Sharks of the World Vol. 2, FAO, Rome), Dingerkus & DeFino 1983 (Bull. Am. Mus. Nat. Hist. 176:1-93)
Chiloscyllium_griseum	all areas	5	80	Compagno 2001 (Sharks of the World Vol. 2, FAO, Rome)	Compagno 2001 (Sharks of the World Vol. 2, FAO, Rome), Dingerkus & DeFino 1983 (Bull. Am. Mus. Nat. Hist. 176:1-93), Yano et al. 2005 (Sharks and Rays of Malaysia and Brunei Darussalam, SEAFDEC MFRDMD, Terengganu)
Chiloscyllium_hasselti	all areas	0	12	Compagno 2001 (Sharks of the World Vol. 2, FAO, Rome)	Compagno 2001 (Sharks of the World Vol. 2, FAO, Rome), Dingerkus & DeFino 1983 (Bull. Am. Mus. Nat. Hist. 176:1-93), Yano et al. 2005 (Sharks and Rays of Malaysia and Brunei Darussalam, SEAFDEC MFRDMD, Terengganu)
Chiloscyllium_indicum	all areas	0	50	Given for inshore waters in Compagno et al. 2005 (Sharks of the World, Harper Collins, London)	Compagno 2001 (Sharks of the World Vol. 2, FAO, Rome), Dingerkus & DeFino 1983 (Bull. Am. Mus. Nat. Hist. 176:1-93), Yano et al. 2005 (Sharks and Rays of Malaysia and Brunei Darussalam, SEAFDEC MFRDMD, Terengganu), Yuanding & Qingwen 2001 (Fauna Sinica: Cyclostomata, Chondrichthyes, Science Press, Beijing), White et al. 2006 (Economically Important Sharks and Rays of Indonesia, Australian Centre …
Chiloscyllium_plagiosum	all areas	0	50	Given for inshore waters in Compagno et al. 2005 (Sharks of the World, Harper Collins, London)	Compagno 2001 (Sharks of the World Vol. 2, FAO, Rome), Dingerkus & DeFino 1983 (Bull. Am. Mus. Nat. Hist. 176:1-93), Yano et al. 2005 (Sharks and Rays of Malaysia and Brunei Darussalam, SEAFDEC MFRDMD, Terengganu), Yuanding & Qingwen 2001 (Fauna Sinica: Cyclostomata, Chondrichthyes, Science Press, Beijing), White et al. 2006 (Economically Important Sharks and Rays of Indonesia, Australian Centre …
Chiloscyllium_punctatum	all areas	0	85	Compagno 2001 (Sharks of the World Vol. 2, FAO, Rome)	Compagno 2001 (Sharks of the World Vol. 2, FAO, Rome), Dingerkus & DeFino 1983 (Bull. Am. Mus. Nat. Hist. 176:1-93), Yano et al. 2005 (Sharks and Rays of Malaysia and Brunei Darussalam, SEAFDEC MFRDMD, Terengganu), Yuanding & Qingwen 2001 (Fauna Sinica: Cyclostomata, Chondrichthyes, Science Press, Beijing), White et al. 2006 (Economically Important Sharks and Rays of Indonesia, Australian Centre …
Hemiscyllium_freycineti	all areas	0	50	Given for inshore waters in Compagno et al. 2005 (Sharks of the World, Harper Collins, London)	Compagno 2001 (Sharks of the World Vol. 2, FAO, Rome), Dingerkus & DeFino 1983 (Bull. Am. Mus. Nat. Hist. 176:1-93)
Hemiscyllium_galei	all areas	2	4	Allen & Erdmann 2008 (Aqua Int. J. Ichthyol. 13:94-108)	Allen & Erdmann 2008 (Aqua Int. J. Ichthyol. 13:94-108)
Hemiscyllium_hallstromi	all areas	0	50	Given for inshore waters in Compagno et al. 2005 (Sharks of the World, Harper Collins, London)	Compagno 2001 (Sharks of the World Vol. 2, FAO, Rome), Dingerkus & DeFino 1983 (Bull. Am. Mus. Nat. Hist. 176:1-93)
Hemiscyllium_henryi	all areas	0	30	Allen & Erdmann 2008 (Aqua Int. J. Ichthyol. 13:94-108)	Allen & Erdmann 2008 (Aqua Int. J. Ichthyol. 13:94-108)
Hemiscyllium_ocellatum	all areas	0	10	Given for shallow waters and tidepools in Compagno et al. 2005 (Sharks of the World, Harper Collins, London)	Compagno 2001 (Sharks of the World Vol. 2, FAO, Rome), Dingerkus & DeFino 1983 (Bull. Am. Mus. Nat. Hist. 176:1-93), Last & Stevens 2009 (Sharks and Rays of Australia, 2nd edition, Harvard University Press, Cambridge)
Hemiscyllium_strahani	all areas	3	13	Compagno 2001 (Sharks of the World Vol. 2, FAO, Rome)	Compagno 2001 (Sharks of the World Vol. 2, FAO, Rome), Dingerkus & DeFino 1983 (Bull. Am. Mus. Nat. Hist. 176:1-93)
Hemiscyllium_trispeculare	all areas	0	10	Given for shallow waters and tidepools in Compagno et al. 2005 (Sharks of the World, Harper Collins, London)	Compagno 2001 (Sharks of the World Vol. 2, FAO, Rome), Dingerkus & DeFino 1983 (Bull. Am. Mus. Nat. Hist. 176:1-93), Last & Stevens 2009 (Sharks and Rays of Australia, 2nd edition, Harvard University Press, Cambridge)
Ginglymostoma_cirratum	Brazil	40	130	Compagno et al. 2005 (Sharks of the World, Harper Collins, London), Soto 2001 (Mare Magnum 1:51-120)	Soto 2001 (Mare Magnum 1:51-120), Lessa et al. 1999 (Biodiversidade de Elasmobrânquios do Brasil, Ministério do Meio Ambiente, Recife)
Ginglymostoma_cirratum	Caribbean, North America, E Pacific, W Africa	0	12	Compagno et al. 2005 (Sharks of the World, Harper Collins, London)	Bigelow & Schroeder 1948 (Sharks, In: Fishes of the Western North Atlantic (J. Tee-Van et al., eds.), Memoirs of the Sears Foundation for Marine Research 1), Compagno 2002 (Sharks, In: The Living Marine Resources of the Western Central Atlantic Vol. 1 (Carpenter K, ed.), FAO, Rome), Reiner 1996 (Publ. Avulsas IPIMAR 2: 1-339), Compagno 2001 (Sharks of the World Vol. 2, FAO, Rome), Love et al. 200…
Nebrius_ferrugineus	all areas	0	70	Compagno et al. 2005 (Sharks of the World, Harper Collins, London), Soto 2001 (Mare Magnum 1:51-120)	Compagno 2001 (Sharks of the World Vol. 2, FAO, Rome), Last & Stevens 2009 (Sharks and Rays of Australia, 2nd edition, Harvard University Press, Cambridge), Yano et al. 2005 (Sharks and Rays of Malaysia and Brunei Darussalam, SEAFDEC MFRDMD, Terengganu), Yuanding & Qingwen 2001 (Fauna Sinica: Cyclostomata, Chondrichthyes, Science Press, Beijing), White et al. 2006 (Economically Important Sharks a…
Pseudoginglymostoma_brevicaudatum	all areas	0	200	Given for continental and insular shelves in Compagno 2001 (Sharks of the World Vol. 2, FAO, Rome)	Compagno 2001 (Sharks of the World Vol. 2, FAO, Rome)
Stegostoma_fasciatum	all areas	0	62	Compagno et al. 2005 (Sharks of the World, Harper Collins, London)	Compagno 2001 (Sharks of the World Vol. 2, FAO, Rome), Last & Stevens 2009 (Sharks and Rays of Australia, 2nd edition, Harvard University Press, Cambridge), Yano et al. 2005 (Sharks and Rays of Malaysia and Brunei Darussalam, SEAFDEC MFRDMD, Terengganu), Yuanding & Qingwen 2001 (Fauna Sinica: Cyclostomata, Chondrichthyes, Science Press, Beijing), White et al. 2006 (Economically Important Sharks a…
Rhincodon_typus	all areas	0	700	Compagno et al. 2005 (Sharks of the World, Harper Collins, London)	Compagno 2001 (Sharks of the World Vol. 2, FAO, Rome), Last & Stevens 2009 (Sharks and Rays of Australia, 2nd edition, Harvard University Press, Cambridge), Yano et al. 2005 (Sharks and Rays of Malaysia and Brunei Darussalam, SEAFDEC MFRDMD, Terengganu), Yuanding & Qingwen 2001 (Fauna Sinica: Cyclostomata, Chondrichthyes, Science Press, Beijing), White et al. 2006 (Economically Important Sharks a…	No bathymetry included in the range maps, as it is an epipelagic species with no relationship to the bottom
Echinorhinus_brucus	all areas	200	900	Compagno et al. 2005 (Sharks of the World, Harper Collins, London)	Compagno 2001 (Sharks of the World Vol. 2, FAO, Rome), Last & Stevens 2009 (Sharks and Rays of Australia, 2nd edition, Harvard University Press, Cambridge), Compagno 1998 (In: The Living Marine Resources of the Western Central Pacific, Vol. 2 (Carpenter & Niem, eds.), FAO, Rome, p. 1260-1261), Compagno et al. 1989 (Guide to the Sharks and Rays of Southern Africa, Struik, Cape Town), Soto 2001 (Ma…
Echinorhinus_cookei	all areas	11	1100	Compagno et al. 2005 (Sharks of the World, Harper Collins, London)	Compagno 2001 (Sharks of the World Vol. 2, FAO, Rome), Last & Stevens 2009 (Sharks and Rays of Australia, 2nd edition, Harvard University Press, Cambridge), Compagno & Niem 1998 (In: The Living Marine Resources of the Western Central Pacific, Vol. 2 (Carpenter & Niem, eds.), FAO, Rome, p. 1211-1212), Nakabo (ed.) 2002 (Fishes of Japan Vol 1, Tokai University Press, Tokyo), Ebert 2003 (Sharks, Ray…
Cirrhigaleus_asper	all areas	73	600	Compagno et al. 2005 (Sharks of the World, Harper Collins, London)	Compagno et al. 2005 (Sharks of the World, Harper Collins, London), Soto 2001 (Mare Magnum 1:51-120), Lessa et al. 1999 (Biodiversidade de Elasmobrânquios do Brasil, Ministério do Meio Ambiente, Recife), Compagno et al. 1989 (Guide to the Sharks and Rays of Southern Africa, Struik, Cape Town), Kiraly et al. 2003 (Mar. Fish. Rev. 65(4): 1-63)
Cirrhigaleus_australis	all areas	360	640	White et al. 2007 (Zootaxa 1560:19-30)	White et al. 2007 (Zootaxa 1560:19-30)
Cirrhigaleus_barbifer	all areas	146	640	Compagno et al. 2005 (Sharks of the World, Harper Collins, London)	Nakabo (ed.) 2002 (Fishes of Japan Vol 1, Tokai University Press, Tokyo), Compagno et al. 2005 (Sharks of the World, Harper Collins, London)
Squalus_acanthias	California, Mexico, N Chile, S Australia, New Zealand, E USA, NW Africa, Mediterranean, SW Africa	0	600	Compagno et al. 2005 (Sharks of the World, Harper Collins, London)	Compagno et al. 1989 (Guide to the Sharks and Rays of Southern Africa, Struik, Cape Town), Compagno et al. 2005 (Sharks of the World, Harper Collins, London), Ebert 2003 (Sharks, Rays and Chimaeras of California, University of California Press, Berkeley), Love et al. 2005 (Resource Inventory of Marine and Estuarine Fishes of the West Coast and Alaska: A Checklist of North Paciﬁc and Arctic Ocean …
Squalus_acanthias	SW Atlantic	0	300	Soto 2001 (Mare Magnum 1:51-120), Cousseau & Perrotta 2000 (Peces Marinos de Argentina, INIDEP, Mar del Plata)	Soto 2001 (Mare Magnum 1:51-120), Lessa et al. 1999 (Biodiversidade de Elasmobrânquios do Brasil, Ministério do Meio Ambiente, Recife), Cousseau & Perrotta 2000 (Peces Marinos de Argentina, INIDEP, Mar del Plata), Menni 1985 (Rev. Mus. La Plata (N.S.) Zool. 13:151-182), Menni 1986 (In: Indo-Pacific Fish Biology (Uyeno et al. eds), Ichthyological Society of Japan, Tokyo, p 425-436)
Squalus_acanthias	Japan, N Pacific, E Canada, Greenland, North Sea, N Europe, Black Sea	0	200	Compagno et al. 2005 (Sharks of the World, Harper Collins, London)	Love et al. 2005 (Resource Inventory of Marine and Estuarine Fishes of the West Coast and Alaska: A Checklist of North Paciﬁc and Arctic Ocean Species from Baja California to the Alaska–Yukon Border, U. S. Geological Survey, Seattle), Nakabo (ed.) 2002 (Fishes of Japan Vol 1, Tokai University Press, Tokyo), Stevenson et al. 2007 (Field Guide to Sharks, Skates and Ratfish of Alaska, Alaska Sea Gra…
Squalus_albifrons	all areas	131	450	Last et al. 2007 (In: Descriptions of new dogfishes of the genus Squalus (Squaloidea: Squalidae) (Last et al. Eds), CSIRO Mar. Atmosph. Res. 14:39-53)	Last et al. 2007 (In: Descriptions of new dogfishes of the genus Squalus (Squaloidea: Squalidae) (Last et al. Eds), CSIRO Mar. Atmosph. Res. 14:39-53)
Squalus_altipinnis	all areas	300	300	Last et al. 2007 (In: Descriptions of new dogfishes of the genus Squalus (Squaloidea: Squalidae) (Last et al. Eds), CSIRO Mar. Atmosph. Res. 14:39-53)	Last et al. 2007 (In: Descriptions of new dogfishes of the genus Squalus (Squaloidea: Squalidae) (Last et al. Eds), CSIRO Mar. Atmosph. Res. 14:39-53)
Squalus_blainvillei	all areas	16	440	Compagno et al. 2005 (Sharks of the World, Harper Collins, London)	Serena 2005 (Field Identification Guide to the Sharks and Rays of the Mediterranean and Black Sea, FAO, Rome), Schneider & Bauchot 1987 (Fiches FAO d'Identification des Especes pour les Besoins de la Peche: Mediterranée et Mer Noire, Vol 2, FAO, Rome), Compagno et al. 2005 (Sharks of the World, Harper Collins, London), Compagno et al. 1989 (Guide to the Sharks and Rays of Southern Africa, Struik,…
Squalus_bucephalus	all areas	448	880	Last et al. 2007 (In: Descriptions of new dogfishes of the genus Squalus (Squaloidea: Squalidae) (Last et al. Eds), CSIRO Mar. Atmosph. Res. 14:23-29)	Last et al. 2007 (In: Descriptions of new dogfishes of the genus Squalus (Squaloidea: Squalidae) (Last et al. Eds), CSIRO Mar. Atmosph. Res. 14:23-29)
Squalus_chloroculus	all areas	216	1360	Last et al. 2007 (In: Descriptions of new dogfishes of the genus Squalus (Squaloidea: Squalidae) (Last et al. Eds), CSIRO Mar. Atmosph. Res. 14:55-69)	Last et al. 2007 (In: Descriptions of new dogfishes of the genus Squalus (Squaloidea: Squalidae) (Last et al. Eds), CSIRO Mar. Atmosph. Res. 14:55-69)
Squalus_crassispinus	all areas	187	262	Last et al. 2007 (In: Descriptions of new dogfishes of the genus Squalus (Squaloidea: Squalidae) (Last et al. Eds), CSIRO Mar. Atmosph. Res. 14:11-22)	Last et al. 2007 (In: Descriptions of new dogfishes of the genus Squalus (Squaloidea: Squalidae) (Last et al. Eds), CSIRO Mar. Atmosph. Res. 14:11-22)
Squalus_cubensis	all areas	60	380	Compagno et al. 2005 (Sharks of the World, Harper Collins, London)	Kiraly et al. 2003 (Mar. Fish. Rev. 65(4): 1-63), Compagno 2002 (Sharks, In: The Living Marine Resources of the Western Central Atlantic Vol. 1 (Carpenter K, ed.), FAO, Rome), Soto 2001 (Mare Magnum 1:51-120), Lessa et al. 1999 (Biodiversidade de Elasmobrânquios do Brasil, Ministério do Meio Ambiente, Recife)
Squalus_edmundsi	all areas	204	850	White et al. 2007 (In: Descriptions of new dogfishes of the genus Squalus (Squaloidea: Squalidae) (Last et al. Eds), CSIRO Mar. Atmosph. Res. 14:71-81)	White et al. 2007 (In: Descriptions of new dogfishes of the genus Squalus (Squaloidea: Squalidae) (Last et al. Eds), CSIRO Mar. Atmosph. Res. 14:71-81)
Squalus_grahami	all areas	148	504	White et al. 2007 (In: Descriptions of new dogfishes of the genus Squalus (Squaloidea: Squalidae) (Last et al. Eds), CSIRO Mar. Atmosph. Res. 14:71-81)	White et al. 2007 (In: Descriptions of new dogfishes of the genus Squalus (Squaloidea: Squalidae) (Last et al. Eds), CSIRO Mar. Atmosph. Res. 14:71-81)
Squalus_griffini	all areas	37	616	Duffy & Last 2007 (In: Descriptions of new dogfishes of the genus Squalus (Squaloidea: Squalidae) (Last et al. Eds), CSIRO Mar. Atmosph. Res. 14:91-100)	Duffy & Last 2007 (In: Descriptions of new dogfishes of the genus Squalus (Squaloidea: Squalidae) (Last et al. Eds), CSIRO Mar. Atmosph. Res. 14:91-100)
Squalus_hemipinnis	all areas	NA	NA	NA	White et al. 2007 (In: Descriptions of new dogfishes of the genus Squalus (Squaloidea: Squalidae) (Last et al. Eds), CSIRO Mar. Atmosph. Res. 14:101-108)
Squalus_japonicus	all areas	120	340	Compagno et al. 2005 (Sharks of the World, Harper Collins, London)	Compagno et al. 2005 (Sharks of the World, Harper Collins, London), Nakabo (ed.) 2002 (Fishes of Japan Vol 1, Tokai University Press, Tokyo), Yuanding & Qingwen 2001 (Fauna Sinica: Cyclostomata, Chondrichthyes, Science Press, Beijing)
Squalus_lalannei	all areas	1000	1000	Baranes 2003 (Israel J. Zool. 49:33-65)	Baranes 2003 (Israel J. Zool. 49:33-65)
Squalus_megalops	all areas	0	732	Compagno et al. 2005 (Sharks of the World, Harper Collins, London)	Compagno et al. 2005 (Sharks of the World, Harper Collins, London), Nakabo (ed.) 2002 (Fishes of Japan Vol 1, Tokai University Press, Tokyo), Yuanding & Qingwen 2001 (Fauna Sinica: Cyclostomata, Chondrichthyes, Science Press, Beijing), Last & Stevens 2009 (Sharks and Rays of Australia, 2nd edition, Harvard University Press, Cambridge), Compagno et al. 1989 (Guide to the Sharks and Rays of Souther…
Squalus_melanurus	all areas	34	480	Compagno et al. 2005 (Sharks of the World, Harper Collins, London)	Compagno et al. 2005 (Sharks of the World, Harper Collins, London)
Squalus_mitsukurii	Japan, S China Sea, Philippines	150	300	Nakabo (ed.) 2002 (Fishes of Japan Vol 1, Tokai University Press, Tokyo)	Compagno et al. 2005 (Sharks of the World, Harper Collins, London), Nakabo (ed.) 2002 (Fishes of Japan Vol 1, Tokai University Press, Tokyo)
Squalus_mitsukurii	Gulf of Mexico, Caribbean, E USA	137	750	Compagno 2002 (Sharks, In: The Living Marine Resources of the Western Central Atlantic Vol. 1 (Carpenter K, ed.), FAO, Rome)	Kiraly et al. 2003 (Mar. Fish. Rev. 65(4): 1-63), Compagno 2002 (Sharks, In: The Living Marine Resources of the Western Central Atlantic Vol. 1 (Carpenter K, ed.), FAO, Rome)
Squalus_mitsukurii	S and E Africa, Madagascar	159	552	Compagno et al. 1989 (Guide to the Sharks and Rays of Southern Africa, Struik, Cape Town)	Compagno et al. 1989 (Guide to the Sharks and Rays of Southern Africa, Struik, Cape Town), Compagno et al. 2005 (Sharks of the World, Harper Collins, London)
Squalus_mitsukurii	India	100	500	Compagno et al. 2005 (Sharks of the World, Harper Collins, London)	Compagno et al. 2005 (Sharks of the World, Harper Collins, London)
Squalus_montalbani	all areas	295	670	Last et al. 2007 (In: Descriptions of new dogfishes of the genus Squalus (Squaloidea: Squalidae) (Last et al. Eds), CSIRO Mar. Atmosph. Res. 14:55-69)	Last et al. 2007 (In: Descriptions of new dogfishes of the genus Squalus (Squaloidea: Squalidae) (Last et al. Eds), CSIRO Mar. Atmosph. Res. 14:55-69)
Squalus_nasutus	all areas	NA	NA	NA	Last et al. 2007 (In: Descriptions of new dogfishes of the genus Squalus (Squaloidea: Squalidae) (Last et al. Eds), CSIRO Mar. Atmosph. Res. 14:83-90)
Squalus_notocaudatus	all areas	225	454	Last et al. 2007 (In: Descriptions of new dogfishes of the genus Squalus (Squaloidea: Squalidae) (Last et al. Eds), CSIRO Mar. Atmosph. Res. 14:39-53)	Last et al. 2007 (In: Descriptions of new dogfishes of the genus Squalus (Squaloidea: Squalidae) (Last et al. Eds), CSIRO Mar. Atmosph. Res. 14:39-53)
Squalus_rancureli	all areas	320	400	Compagno et al. 2005 (Sharks of the World, Harper Collins, London)	Compagno et al. 2005 (Sharks of the World, Harper Collins, London)
Squalus_raoulensis	all areas	320	320	Duffy & Last 2007 (In: Descriptions of new dogfishes of the genus Squalus (Squaloidea: Squalidae) (Last et al. Eds), CSIRO Mar. Atmosph. Res. 14:31-38)	Duffy & Last 2007 (In: Descriptions of new dogfishes of the genus Squalus (Squaloidea: Squalidae) (Last et al. Eds), CSIRO Mar. Atmosph. Res. 14:31-38)
Squalus_sp1	Philippines	NA	NA	NA	Compagno et al. 2005 (CSIRO Mar. Lab. Rep. 243:1-103)
Squalus_spA	all areas	20	500	Soto 2001 (Mare Magnum 1:51-120)	Soto 2001 (Mare Magnum 1:51-120), Menni et al. 1986 (Anales de la Sociedad Científica Argentina 213:3-26)	Includes records of S. cubensis and S. megalops from off S Brazil and Uruguay, and of S. cubensis off Argentina
Squalus_spB	all areas	20	600	Soto 2001 (Mare Magnum 1:51-120)	Soto 2001 (Mare Magnum 1:51-120), Gosztonyi & Kuba 1998 (Frente Marítimo 17A:49-60), Lucifora et al. 1999 (Mar. Freshwater Res. 50:629-632)	Includes records of S. mitsukurii from off S Brazil, Uruguay and Argentina
Centrophorus_acus	all areas	150	950	Compagno et al. 2005 (Sharks of the World, Harper Collins, London)	Compagno et al. 2005 (Sharks of the World, Harper Collins, London), Nakabo (ed.) 2002 (Fishes of Japan Vol 1, Tokai University Press, Tokyo), Yuanding & Qingwen 2001 (Fauna Sinica: Cyclostomata, Chondrichthyes, Science Press, Beijing), Last & Stevens 2009 (Sharks and Rays of Australia, 2nd edition, Harvard University Press, Cambridge), Yano & Kugai 1993 (Bull. Seikai Natl. Fish. Res. Inst. 71:51-…
Centrophorus_atromarginatus	all areas	150	450	Compagno et al. 2005 (Sharks of the World, Harper Collins, London)	Compagno et al. 2005 (Sharks of the World, Harper Collins, London), Nakabo (ed.) 2002 (Fishes of Japan Vol 1, Tokai University Press, Tokyo), White et al. 2006 (Economically Important Sharks and Rays of Indonesia, Australian Centre for International Agricultural Research, Canberra) + GBIF
Centrophorus_granulosus	all areas	200	600	Compagno et al. 2005 (Sharks of the World, Harper Collins, London)	Compagno et al. 2005 (Sharks of the World, Harper Collins, London), Serena 2005 (Field Identification Guide to the Sharks and Rays of the Mediterranean and Black Sea, FAO, Rome), Schneider & Bauchot 1987 (Fiches FAO d'Identification des Especes pour les Besoins de la Peche: Mediterranée et Mer Noire, Vol 2, FAO, Rome), Compagno 2002 (Sharks, In: The Living Marine Resources of the Western Central …
Centrophorus_harrissoni	all areas	220	790	Compagno et al. 2005 (Sharks of the World, Harper Collins, London)	Last & Stevens 2009 (Sharks and Rays of Australia, 2nd edition, Harvard University Press, Cambridge), Duffy 2007 (N. Z. J. Mar. Freshwater Res. 41:163-173)
Centrophorus_isodon	all areas	760	770	Compagno et al. 2005 (Sharks of the World, Harper Collins, London)	Compagno et al. 2005 (Sharks of the World, Harper Collins, London), Anderson & Ahmed 1993 (The Shark Fisheries of the Maldives, Ministry of Fisheries and Agriculture, Maldives and FAO, Male), White et al. 2006 (Economically Important Sharks and Rays of Indonesia, Australian Centre for International Agricultural Research, Canberra), Compagno et al. 2005 (CSIRO Mar. Lab. Rep. 243:1-103)
Centrophorus_lusitanicus	all areas	300	1400	Compagno et al. 2005 (Sharks of the World, Harper Collins, London)	Compagno et al. 2005 (Sharks of the World, Harper Collins, London), White et al. 2006 (Economically Important Sharks and Rays of Indonesia, Australian Centre for International Agricultural Research, Canberra), Compagno et al. 1989 (Guide to the Sharks and Rays of Southern Africa, Struik, Cape Town), Compagno et al. 2005 (CSIRO Mar. Lab. Rep. 243:1-103)
Centrophorus_moluccensis	all areas	125	820	Compagno et al. 2005 (Sharks of the World, Harper Collins, London)	Compagno et al. 2005 (Sharks of the World, Harper Collins, London), Nakabo (ed.) 2002 (Fishes of Japan Vol 1, Tokai University Press, Tokyo), White et al. 2006 (Economically Important Sharks and Rays of Indonesia, Australian Centre for International Agricultural Research, Canberra), Compagno et al. 2005 (CSIRO Mar. Lab. Rep. 243:1-103), Last & Stevens 2009 (Sharks and Rays of Australia, 2nd editi…
Centrophorus_niaukang	all areas	98	1000	Compagno et al. 2005 (Sharks of the World, Harper Collins, London)	Compagno et al. 2005 (Sharks of the World, Harper Collins, London), Nakabo (ed.) 2002 (Fishes of Japan Vol 1, Tokai University Press, Tokyo), White et al. 2006 (Economically Important Sharks and Rays of Indonesia, Australian Centre for International Agricultural Research, Canberra), Last & Stevens 2009 (Sharks and Rays of Australia, 2nd edition, Harvard University Press, Cambridge), Yano & Kugai …
Centrophorus_seychellorum	all areas	1000	1000	Baranes 2003 (Israel J. Zool. 49:33-65)	Baranes 2003 (Israel J. Zool. 49:33-65)
Centrophorus_spA	all areas	100	1200	Kiraly et al. 2003 (Mar. Fish. Rev. 65(4): 1-63)	Kiraly et al. 2003 (Mar. Fish. Rev. 65(4): 1-63)
Centrophorus_squamosus	all areas	230	2400	Compagno et al. 2005 (Sharks of the World, Harper Collins, London)	Compagno et al. 2005 (Sharks of the World, Harper Collins, London), Nakabo (ed.) 2002 (Fishes of Japan Vol 1, Tokai University Press, Tokyo), Last & Stevens 2009 (Sharks and Rays of Australia, 2nd edition, Harvard University Press, Cambridge), Yano & Kugai 1993 (Bull. Seikai Natl. Fish. Res. Inst. 71:51-65), Compagno 2002 (Sharks, In: The Living Marine Resources of the Western Central Atlantic Vo…
Centrophorus_tesselatus	all areas	260	730	Compagno et al. 2005 (Sharks of the World, Harper Collins, London)	Compagno et al. 2005 (Sharks of the World, Harper Collins, London), Nakabo (ed.) 2002 (Fishes of Japan Vol 1, Tokai University Press, Tokyo), Yano & Kugai 1993 (Bull. Seikai Natl. Fish. Res. Inst. 71:51-65), Compagno 2002 (Sharks, In: The Living Marine Resources of the Western Central Atlantic Vol. 1 (Carpenter K, ed.), FAO, Rome), Anderson & Ahmed 1993 (The Shark Fisheries of the Maldives, Minis…
Centrophorus_westraliensis	all areas	616	750	White et al. 2008 (In: Descriptions of New Australia Chondrichthyans (Last et al., eds.), CSIRO Mar. Atmosph. Res. Paper 22:1-21)	White et al. 2008 (In: Descriptions of New Australia Chondrichthyans (Last et al., eds.), CSIRO Mar. Atmosph. Res. Paper 22:1-21)
Centrophorus_zeehaani	all areas	208	701	White et al. 2008 (In: Descriptions of New Australia Chondrichthyans (Last et al., eds.), CSIRO Mar. Atmosph. Res. Paper 22:1-21)	White et al. 2008 (In: Descriptions of New Australia Chondrichthyans (Last et al., eds.), CSIRO Mar. Atmosph. Res. Paper 22:1-21)
Deania_calcea	N Atlantic, NW, SW and SE Pacific	70	1470	Compagno et al. 2005 (Sharks of the World, Harper Collins, London)	Compagno et al. 2005 (Sharks of the World, Harper Collins, London), Nakabo (ed.) 2002 (Fishes of Japan Vol 1, Tokai University Press, Tokyo), Last & Stevens 2009 (Sharks and Rays of Australia, 2nd edition, Harvard University Press, Cambridge), Yano & Kugai 1993 (Bull. Seikai Natl. Fish. Res. Inst. 71:51-65), Hareide & Garnes 2001 (Fish. Res. 51:297-310)
Deania_calcea	S and SW Africa	475	894	Compagno et al. 1989 (Guide to the Sharks and Rays of Southern Africa, Struik, Cape Town)	Compagno et al. 1989 (Guide to the Sharks and Rays of Southern Africa, Struik, Cape Town)
Deania_hystricosa	all areas	470	1300	Compagno et al. 2005 (Sharks of the World, Harper Collins, London)	Compagno et al. 2005 (Sharks of the World, Harper Collins, London), Nakabo (ed.) 2002 (Fishes of Japan Vol 1, Tokai University Press, Tokyo), GBIF
Deania_profundorum	Gulf of Mexico, E USA	300	1800	Kiraly et al. 2003 (Mar. Fish. Rev. 65(4): 1-63)	Kiraly et al. 2003 (Mar. Fish. Rev. 65(4): 1-63)
Deania_profundorum	S and SW Africa	205	608	Compagno et al. 1989 (Guide to the Sharks and Rays of Southern Africa, Struik, Cape Town)	Compagno et al. 1989 (Guide to the Sharks and Rays of Southern Africa, Struik, Cape Town)
Deania_profundorum	Gulf of Guinea, NW Africa	275	1785	Compagno et al. 2005 (Sharks of the World, Harper Collins, London), GBIF	Compagno et al. 2005 (Sharks of the World, Harper Collins, London)
Deania_quadrispinosum	all areas	150	1360	Last & Stevens 2009 (Sharks and Rays of Australia, 2nd edition, Harvard University Press, Cambridge)	Last & Stevens 2009 (Sharks and Rays of Australia, 2nd edition, Harvard University Press, Cambridge), Compagno et al. 1989 (Guide to the Sharks and Rays of Southern Africa, Struik, Cape Town)
Aculeola_nigra	all areas	110	735	Compagno et al. 2005 (Sharks of the World, Harper Collins, London)	Compagno et al. 2005 (Sharks of the World, Harper Collins, London), Anon. 2005 (Estado actual de la biología y pesquería de los condrictios en Chile, Universidad Austral de Chile, Valdivia)
Centroscyllium_excelsum	all areas	800	1000	Compagno et al. 2005 (Sharks of the World, Harper Collins, London)	Compagno et al. 2005 (Sharks of the World, Harper Collins, London), GBIF
Centroscyllium_fabricii	N Atlantic, NW Africa, Argentina	180	1600	Compagno et al. 2005 (Sharks of the World, Harper Collins, London)	Compagno et al. 2005 (Sharks of the World, Harper Collins, London), Hareide & Garnes 2001 (Fish. Res. 51:297-310), Kiraly et al. 2003 (Mar. Fish. Rev. 65(4): 1-63), Menni et al. 1993 (Bull. Mar. Sci. 52:824-832)
Centroscyllium_fabricii	S and SW Africa	700	1016	Compagno et al. 1989 (Guide to the Sharks and Rays of Southern Africa, Struik, Cape Town)	Compagno et al. 1989 (Guide to the Sharks and Rays of Southern Africa, Struik, Cape Town)
Centroscyllium_granulatum	all areas	400	448	Compagno et al. 2005 (Sharks of the World, Harper Collins, London)	Compagno 1984 (Sharks of the World, FAO, Rome), Günther 1887 (Rep. Voy. Challenger 22:1-268)
Centroscyllium_kamoharai	all areas	500	1200	Compagno et al. 2005 (Sharks of the World, Harper Collins, London)	Nakabo (ed.) 2002 (Fishes of Japan Vol 1, Tokai University Press, Tokyo), Last & Stevens 2009 (Sharks and Rays of Australia, 2nd edition, Harvard University Press, Cambridge)
Centroscyllium_nigrum	all areas	400	1143	Compagno et al. 2005 (Sharks of the World, Harper Collins, London)	Compagno et al. 2005 (Sharks of the World, Harper Collins, London), Ebert 2003 (Sharks, Rays and Chimaeras of California, University of California Press, Berkeley), Love et al. 2005 (Resource Inventory of Marine and Estuarine Fishes of the West Coast and Alaska: A Checklist of North Paciﬁc and Arctic Ocean Species from Baja California to the Alaska–Yukon Border, U. S. Geological Survey, Seattle),…
Centroscyllium_ornatum	all areas	521	1262	Compagno et al. 2005 (Sharks of the World, Harper Collins, London)	Compagno et al. 2005 (Sharks of the World, Harper Collins, London), Compagno 1984 (Sharks of the World, FAO, Rome)
Centroscyllium_ritteri	all areas	320	1100	Compagno et al. 2005 (Sharks of the World, Harper Collins, London)	Compagno et al. 2005 (Sharks of the World, Harper Collins, London), Nakabo (ed.) 2002 (Fishes of Japan Vol 1, Tokai University Press, Tokyo)
Etmopterus_baxteri	Australia, New Zealand	250	1500	Compagno et al. 2005 (Sharks of the World, Harper Collins, London)	Last & Stevens 2009 (Sharks and Rays of Australia, 2nd edition, Harvard University Press, Cambridge), Irvine et al. 2006 (Environ. Biol. Fish. 77:253-264)
Etmopterus_baxteri	South Africa	668	923	Compagno et al. 1989 (Guide to the Sharks and Rays of Southern Africa, Struik, Cape Town)	Compagno et al. 1989 (Guide to the Sharks and Rays of Southern Africa, Struik, Cape Town), GBIF
Etmopterus_bigelowi	Brazil	200	900	Soto 2001 (Mare Magnum 1:51-120)	Soto 2001 (Mare Magnum 1:51-120), Lessa et al. 1999 (Biodiversidade de Elasmobrânquios do Brasil, Ministério do Meio Ambiente, Recife), Nunan & Senna 2007 (In: Biodiversidade da Fauna Marinha Profunda na Costa Central Brasileira (Costa et al., eds.), Museu Nacional, Rio de Janeiro), Mincarone et al. 2004 (Mare Magnum 2:127-144), Gianeti & Vooren 2008 (Brazil. J. Oceanogr. 56:139-143)
Etmopterus_bigelowi	Australia	435	760	Last & Stevens 1994 (Sharks and Rays of Australia, CSIRO, Melbourne)	Last & Stevens 1994 (Sharks and Rays of Australia, CSIRO, Melbourne)
Etmopterus_bigelowi	N and S Atlantic, N Pacific	163	1000	Compagno et al. 2005 (Sharks of the World, Harper Collins, London)	Shirai & Tachikawa 1993 (Copeia 1993:483-495), Compagno et al. 2005 (Sharks of the World, Harper Collins, London), Nakabo (ed.) 2002 (Fishes of Japan Vol 1, Tokai University Press, Tokyo), Kiraly et al. 2003 (Mar. Fish. Rev. 65(4): 1-63), Compagno 2002 (Sharks, In: The Living Marine Resources of the Western Central Atlantic Vol. 1 (Carpenter K, ed.), FAO, Rome)
Etmopterus_brachyurus	all areas	400	610	Last & Stevens 2009 (Sharks and Rays of Australia, 2nd edition, Harvard University Press, Cambridge)	Last & Stevens 2009 (Sharks and Rays of Australia, 2nd edition, Harvard University Press, Cambridge), Compagno et al. 2005 (CSIRO Mar. Lab. Rep. 243:1-103), Nakabo (ed.) 2002 (Fishes of Japan Vol 1, Tokai University Press, Tokyo), Yano & Kugai 1993 (Bull. Seikai Natl. Fish. Res. Inst. 71:51-65), Oñate & Pequeño 2005 (Rev. Biol. Mar. Oceanogr. 40:67-70)
Etmopterus_bullisi	all areas	275	824	Compagno et al. 2005 (Sharks of the World, Harper Collins, London)	Kiraly et al. 2003 (Mar. Fish. Rev. 65(4): 1-63), Compagno 2002 (Sharks, In: The Living Marine Resources of the Western Central Atlantic Vol. 1 (Carpenter K, ed.), FAO, Rome), GBIF
Etmopterus_burgessi	all areas	300	NA	Schaaf-Da Silva & Ebert 2006 (Zootaxa 1373:53-64)	Schaaf-Da Silva & Ebert 2006 (Zootaxa 1373:53-64)
Etmopterus_carteri	all areas	283	356	Springer & Burgess 1985 (Copeia 1985:584-591)	Springer & Burgess 1985 (Copeia 1985:584-591)
Etmopterus_caudistigmus	all areas	638	793	Last et al. 2002 (Cybium 26:203-223)	Last et al. 2002 (Cybium 26:203-223)
Etmopterus_decacuspidatus	all areas	512	691	Chan 1966 (J. Zool. 148:218-237)	Chan 1966 (J. Zool. 148:218-237)
Etmopterus_dianthus	all areas	108	880	Last et al. 2002 (Cybium 26:203-223)	Last et al. 2002 (Cybium 26:203-223)
Etmopterus_dislineatus	all areas	590	800	Last et al. 2002 (Cybium 26:203-223)	Last et al. 2002 (Cybium 26:203-223)
Etmopterus_evansi	all areas	430	550	Last et al. 2002 (Cybium 26:203-223)	Last et al. 2002 (Cybium 26:203-223)
Etmopterus_fusus	all areas	430	550	Last et al. 2002 (Cybium 26:203-223)	Last et al. 2002 (Cybium 26:203-223)
Etmopterus_gracilispinis	Gulf of Mexico, E USA, Suriname	70	1000	Compagno et al. 2005 (Sharks of the World, Harper Collins, London)	Compagno et al. 2005 (Sharks of the World, Harper Collins, London), Kiraly et al. 2003 (Mar. Fish. Rev. 65(4): 1-63), Compagno 2002 (Sharks, In: The Living Marine Resources of the Western Central Atlantic Vol. 1 (Carpenter K, ed.), FAO, Rome)
Etmopterus_gracilispinis	Brazil	200	800	Soto 2001 (Mare Magnum 1:51-120)	Soto 2001 (Mare Magnum 1:51-120), Lessa et al. 1999 (Biodiversidade de Elasmobrânquios do Brasil, Ministério do Meio Ambiente, Recife), Nunan & Senna 2007 (In: Biodiversidade da Fauna Marinha Profunda na Costa Central Brasileira (Costa et al., eds.), Museu Nacional, Rio de Janeiro), Mincarone et al. 2004 (Mare Magnum 2:127-144), Gianeti & Vooren 2008 (Brazil. J. Oceanogr. 56:139-143), Krefft 1980…
Etmopterus_granulosus	all areas	220	637	Compagno et al. 2005 (Sharks of the World, Harper Collins, London)	Günther 1880 (Challenger Rep. Zool. 1(6):1-82), Soto 2001 (Mare Magnum 1:7-10)
Etmopterus_hillianus	all areas	311	695	Compagno et al. 2005 (Sharks of the World, Harper Collins, London)	Compagno et al. 2005 (Sharks of the World, Harper Collins, London), Kiraly et al. 2003 (Mar. Fish. Rev. 65(4): 1-63), Compagno 2002 (Sharks, In: The Living Marine Resources of the Western Central Atlantic Vol. 1 (Carpenter K, ed.), FAO, Rome), Schofield & Burgess 1997 (Bull. Mar. Sci. 60:1060-1073), GBIF
Etmopterus_litvinovi	all areas	630	1100	Compagno et al. 2005 (Sharks of the World, Harper Collins, London)	Compagno et al. 2005 (Sharks of the World, Harper Collins, London), GBIF
Etmopterus_lucifer	Australia	400	900	Last & Stevens 2009 (Sharks and Rays of Australia, 2nd edition, Harvard University Press, Cambridge)	Last & Stevens 2009 (Sharks and Rays of Australia, 2nd edition, Harvard University Press, Cambridge), Compagno et al. 1989 (Guide to the Sharks and Rays of Southern Africa, Struik, Cape Town)
Etmopterus_lucifer	New Zealand, Brazil, E Pacific, Japan, Philippines, Indonesia	158	1357	Compagno et al. 2005 (Sharks of the World, Harper Collins, London)	Compagno et al. 2005 (Sharks of the World, Harper Collins, London), Soto 2001 (Mare Magnum 1:51-120), Lessa et al. 1999 (Biodiversidade de Elasmobrânquios do Brasil, Ministério do Meio Ambiente, Recife), Gianeti & Vooren 2008 (Brazil. J. Oceanogr. 56:139-143), Compagno et al. 2005 (CSIRO Mar. Lab. Rep. 243:1-103), Parin 1991 (Bull. Mar. Sci. 49:671-683), Nakabo (ed.) 2002 (Fishes of Japan Vol 1, …
Etmopterus_molleri	all areas	238	655	Compagno et al. 2005 (Sharks of the World, Harper Collins, London)	Compagno et al. 2005 (Sharks of the World, Harper Collins, London), Compagno et al. 2005 (CSIRO Mar. Lab. Rep. 243:1-103), Last & Stevens 2009 (Sharks and Rays of Australia, 2nd edition, Harvard University Press, Cambridge), Nakabo (ed.) 2002 (Fishes of Japan Vol 1, Tokai University Press, Tokyo), Yano & Kugai 1993 (Bull. Seikai Natl. Fish. Res. Inst. 71:51-65), GBIF
Etmopterus_perryi	all areas	283	375	Compagno et al. 2005 (Sharks of the World, Harper Collins, London)	Springer & Burgess 1985 (Copeia 1985:584-591), Compagno 2002 (Sharks, In: The Living Marine Resources of the Western Central Atlantic Vol. 1 (Carpenter K, ed.), FAO, Rome)
Etmopterus_polli	all areas	300	1000	Compagno et al. 2005 (Sharks of the World, Harper Collins, London)	Compagno et al. 2005 (Sharks of the World, Harper Collins, London)
Etmopterus_princeps	all areas	350	2213	Compagno et al. 2005 (Sharks of the World, Harper Collins, London)	Compagno et al. 2005 (Sharks of the World, Harper Collins, London), Kiraly et al. 2003 (Mar. Fish. Rev. 65(4): 1-63), Moore et al. 2003 (Northeastern Nat. 10:159-248), Hareide & Garnes 2001 (Fish. Res. 51:297-310)
Etmopterus_pseudosqualiolus	all areas	668	1170	Last et al. 2002 (Cybium 26:203-223)	Last et al. 2002 (Cybium 26:203-223)
Etmopterus_pusillus	all areas	274	1000	Compagno et al. 2005 (Sharks of the World, Harper Collins, London)	Shirai & Tachikawa 1993 (Copeia 1993:483-495)
Etmopterus_pusillus	Brazil	200	600	Soto 2001 (Mare Magnum 1:51-120)	Soto 2001 (Mare Magnum 1:51-120)
Etmopterus_pycnolepis	all areas	330	763	Compagno et al. 2005 (Sharks of the World, Harper Collins, London)	Compagno et al. 2005 (Sharks of the World, Harper Collins, London), Parin 1991 (Bull. Mar. Sci. 49:671-683), GBIF
Etmopterus_robinsi	all areas	412	787	Schofield & Burgess 1997 (Bull. Mar. Sci. 60:1060-1073)	Schofield & Burgess 1997 (Bull. Mar. Sci. 60:1060-1073)
Etmopterus_schultzi	all areas	220	915	Compagno et al. 2005 (Sharks of the World, Harper Collins, London)	Kiraly et al. 2003 (Mar. Fish. Rev. 65(4): 1-63), Compagno 2002 (Sharks, In: The Living Marine Resources of the Western Central Atlantic Vol. 1 (Carpenter K, ed.), FAO, Rome), GBIF
Etmopterus_sentosus	all areas	200	500	Compagno et al. 1989 (Guide to the Sharks and Rays of Southern Africa, Struik, Cape Town)	Compagno et al. 1989 (Guide to the Sharks and Rays of Southern Africa, Struik, Cape Town), Compagno et al. 2005 (Sharks of the World, Harper Collins, London), GBIF
Etmopterus_spA	all areas	451	900	Compagno et al. 1989 (Guide to the Sharks and Rays of Southern Africa, Struik, Cape Town)	Compagno et al. 1989 (Guide to the Sharks and Rays of Southern Africa, Struik, Cape Town)	Includes records of E. Brachyurus from S Africa
Etmopterus_spinax	all areas	70	2000	Compagno et al. 2005 (Sharks of the World, Harper Collins, London)	Compagno 1984 (Sharks of the World, FAO, Rome), Serena 2005 (Field Identification Guide to the Sharks and Rays of the Mediterranean and Black Sea, FAO, Rome), Schneider & Bauchot 1987 (Fiches FAO d'Identification des Especes pour les Besoins de la Peche: Mediterranée et Mer Noire, Vol 2, FAO, Rome), Golani 2005 (Zootaxa 947:1-90), Bilecenoglu et al. 2002 (Zootaxa 113:1-194), Reiner 1996 (Publ. Av…
Etmopterus_splendidus	all areas	210	210	Compagno et al. 2005 (Sharks of the World, Harper Collins, London)	Nakabo (ed.) 2002 (Fishes of Japan Vol 1, Tokai University Press, Tokyo), Joung & Chen 1992 (Japan. J. Ichthyol. 39:17-23)
Etmopterus_unicolor	all areas	402	1380	Compagno et al. 2005 (Sharks of the World, Harper Collins, London)	Yano 1997 (Ichthyol. Res. 44:61-72), Reyes & Hüne 2006 (Invest. Mar. 34:137-142), Compagno et al. 2005 (Sharks of the World, Harper Collins, London), Last & Stevens 2009 (Sharks and Rays of Australia, 2nd edition, Harvard University Press, Cambridge), Nakabo (ed.) 2002 (Fishes of Japan Vol 1, Tokai University Press, Tokyo)
Etmopterus_villosus	all areas	406	911	Compagno et al. 2005 (Sharks of the World, Harper Collins, London)	Compagno et al. 2005 (Sharks of the World, Harper Collins, London), GBIF
Etmopterus_virens	all areas	196	915	Compagno et al. 2005 (Sharks of the World, Harper Collins, London)	Kiraly et al. 2003 (Mar. Fish. Rev. 65(4): 1-63), Compagno 2002 (Sharks, In: The Living Marine Resources of the Western Central Atlantic Vol. 1 (Carpenter K, ed.), FAO, Rome)
Miroscyllium_sheikoi	all areas	340	370	Compagno et al. 2005 (Sharks of the World, Harper Collins, London)	Compagno et al. 2005 (Sharks of the World, Harper Collins, London), GBIF
Trigonognathus_kabeyai	all areas	330	360	Compagno et al. 2005 (Sharks of the World, Harper Collins, London)	Mochizuki & Ohe 1990 (Japan. J. Ichthyol. 36:385-390), Shirai & Okamura 1992 (Japan. J. Ichthyol. 39:139-150), Yano et al. 2003 (Ichthyol. Res. 50:251-258), Wetherbee & Kajiura 2000 (Pac. Sci. 54:389-394)
Centroscymnus_coelolepis	Japan	128	3675	Compagno et al. 2005 (Sharks of the World, Harper Collins, London)	Nakabo (ed.) 2002 (Fishes of Japan Vol 1, Tokai University Press, Tokyo), Compagno et al. 2005 (Sharks of the World, Harper Collins, London)
Centroscymnus_coelolepis	Australia	770	1430	Last & Stevens 2009 (Sharks and Rays of Australia, 2nd edition, Harvard University Press, Cambridge)	Last & Stevens 2009 (Sharks and Rays of Australia, 2nd edition, Harvard University Press, Cambridge)
Centroscymnus_coelolepis	New Zealand	128	1430	Compagno et al. 2005 (Sharks of the World, Harper Collins, London), Last & Stevens 2009 (Sharks and Rays of Australia, 2nd edition, Harvard University Press, Cambridge)	Compagno et al. 2005 (Sharks of the World, Harper Collins, London), Last & Stevens 2009 (Sharks and Rays of Australia, 2nd edition, Harvard University Press, Cambridge)
Centroscymnus_coelolepis	Gulf of Mexico, Atlantic	160	3675	Compagno 2002 (Sharks, In: The Living Marine Resources of the Western Central Atlantic Vol. 1 (Carpenter K, ed.), FAO, Rome)	Kiraly et al. 2003 (Mar. Fish. Rev. 65(4): 1-63), Compagno 2002 (Sharks, In: The Living Marine Resources of the Western Central Atlantic Vol. 1 (Carpenter K, ed.), FAO, Rome), Nunan & Senna 2007 (In: Biodiversidade da Fauna Marinha Profunda na Costa Central Brasileira (Costa et al., eds.), Museu Nacional, Rio de Janeiro), Hareide & Garnes 2001 (Fish. Res. 51:297-310)
Centroscymnus_coelolepis	Mediterranean	1500	2800	Sion et al. 2004 (Sci. Mar. 68(Suppl. 3):153-162)	Compagno 1984 (Sharks of the World, FAO, Rome), Serena 2005 (Field Identification Guide to the Sharks and Rays of the Mediterranean and Black Sea, FAO, Rome), Schneider & Bauchot 1987 (Fiches FAO d'Identification des Especes pour les Besoins de la Peche: Mediterranée et Mer Noire, Vol 2, FAO, Rome), Golani 2005 (Zootaxa 947:1-90), Bilecenoglu et al. 2002 (Zootaxa 113:1-194), Sion et al. 2004 (Sci…
Centroscymnus_coelolepis	S and SW Africa	668	1016	Compagno et al. 1989 (Guide to the Sharks and Rays of Southern Africa, Struik, Cape Town)	Compagno et al. 1989 (Guide to the Sharks and Rays of Southern Africa, Struik, Cape Town), GBIF
Centroscymnus_owstoni	Japan, New Zealand, Gulf of Mexico, E USA	426	1459	Compagno et al. 2005 (Sharks of the World, Harper Collins, London)	Compagno et al. 2005 (Sharks of the World, Harper Collins, London), Nakabo (ed.) 2002 (Fishes of Japan Vol 1, Tokai University Press, Tokyo), Yano & Kugai 1993 (Bull. Seikai Natl. Fish. Res. Inst. 71:51-65), Compagno 2002 (Sharks, In: The Living Marine Resources of the Western Central Atlantic Vol. 1 (Carpenter K, ed.), FAO, Rome), Kiraly et al. 2003 (Mar. Fish. Rev. 65(4): 1-63)
Centroscymnus_owstoni	Australia	730	900	Last & Stevens 1994 (Sharks and Rays of Australia, CSIRO, Melbourne)	Last & Stevens 1994 (Sharks and Rays of Australia, CSIRO, Melbourne)
Centroscymnus_owstoni	Brazil	400	1000	Soto 2001 (Mare Magnum 1:51-120)	Soto 2001 (Mare Magnum 1:51-120), Lessa et al. 1999 (Biodiversidade de Elasmobrânquios do Brasil, Ministério do Meio Ambiente, Recife), Soto 2001 (Mare Magnum 1:27-36)
Centroselachus_crepidater	Australia	780	1100	Last & Stevens 2009 (Sharks and Rays of Australia, 2nd edition, Harvard University Press, Cambridge)	Last & Stevens 2009 (Sharks and Rays of Australia, 2nd edition, Harvard University Press, Cambridge), Irvine et al. 2006 (Can. J. Fish. Aquat. Sci. 63:617-626)
Centroselachus_crepidater	New Zealand, Chile, India, E Atlantic	270	2080	Compagno et al. 2005 (Sharks of the World, Harper Collins, London)	Compagno et al. 2005 (Sharks of the World, Harper Collins, London), Menares & Sepúlveda 2005 (Invest. Mar. 33:91-100), Anon. 2005 (Estado actual de la biología y pesquería de los condrictios en Chile, Universidad Austral de Chile, Valdivia), Hareide & Garnes 2001 (Fish. Res. 51:297-310), Letourneur et al. 2004 (Cybium 28:199-216), Menezes et al. 2006 (Mar. Ecol. Prog. Ser. 324:241-260), Bull et a…
Centroselachus_crepidater	Namibia, South Africa	400	900	Compagno et al. 1989 (Guide to the Sharks and Rays of Southern Africa, Struik, Cape Town)	Compagno et al. 1989 (Guide to the Sharks and Rays of Southern Africa, Struik, Cape Town), GBIF
Proscymnodon_macracanthus	all areas	NA	NA	NA	Compagno 1984 (Sharks of the World, FAO, Rome), Compagno et al. 2005 (Sharks of the World, Harper Collins, London)
Proscymnodon_plunketi	Australia	240	1550	Last & Stevens 2009 (Sharks and Rays of Australia, 2nd edition, Harvard University Press, Cambridge)	Last & Stevens 2009 (Sharks and Rays of Australia, 2nd edition, Harvard University Press, Cambridge)
Proscymnodon_plunketi	New Zealand, Indian Ocean	219	1427	Compagno et al. 2005 (Sharks of the World, Harper Collins, London)	Compagno et al. 2005 (Sharks of the World, Harper Collins, London), Last & Stevens 2009 (Sharks and Rays of Australia, 2nd edition, Harvard University Press, Cambridge), GBIF
Scymnodalatias_albicauda	all areas	150	510	Last & Stevens 2009 (Sharks and Rays of Australia, 2nd edition, Harvard University Press, Cambridge)	Compagno et al. 2005 (Sharks of the World, Harper Collins, London), Last & Stevens 2009 (Sharks and Rays of Australia, 2nd edition, Harvard University Press, Cambridge), Taniuchi & Garrick 1986 (Japan. J. Ichthyol. 33:119-134), GBIF	No bathymetry included in the range maps, as it is an epipelagic species with no relationship to the bottom
Scymnodalatias_garricki	all areas	300	300	Kukuev & Konovalenko 1988 (Voprosy Ikhtiologii 28:315-319)	Kukuev & Konovalenko 1988 (Voprosy Ikhtiologii 28:315-319)	No bathymetry included in the range maps, as it is an epipelagic species with no relationship to the bottom
Scymnodalatias_oligodon	all areas	0	200	Kukuev & Konovalenko 1988 (Voprosy Ikhtiologii 28:315-319)	Kukuev & Konovalenko 1988 (Voprosy Ikhtiologii 28:315-319)	No bathymetry included in the range maps, as it is an epipelagic species with no relationship to the bottom
Scymnodalatias_sherwoodi	all areas	400	500	Last & Stevens 2009 (Sharks and Rays of Australia, 2nd edition, Harvard University Press, Cambridge)	Last & Stevens 2009 (Sharks and Rays of Australia, 2nd edition, Harvard University Press, Cambridge), GBIF
Scymnodon_ringens	all areas	200	1600	Compagno et al. 2005 (Sharks of the World, Harper Collins, London)	Compagno et al. 2005 (Sharks of the World, Harper Collins, London)
Somniosus_antarcticus	all areas	200	1200	Given for upper slopes to 1200 in Compagno et al. 2005 (Sharks of the World, Harper Collins, London)	Yano et al. 2004 (Ichthyol. Res. 51:360-373), Díaz de Astarloa et al. 1999 (Ichthyol. Res. 46:303-308), Francis et al. 1988 (N. Z. J. Mar. Freshwater Res. 22:401-409), Pequeño et al. 1991 (Estud. Oceanol. 10:117-122), Collins et al. 1999 (J. Mar. Biol. Assoc. UK 79:963-970), Moreno & Pol 1992 (Rev. Invest. Mar. 13:215-221), Nunan & Senna 2007 (In: Biodiversidade da Fauna Marinha Profunda na Costa…
Somniosus_longus	all areas	250	1160	Compagno et al. 2005 (Sharks of the World, Harper Collins, London)	Yano et al. 2004 (Ichthyol. Res. 51:360-373), Francis et al. 1988 (N. Z. J. Mar. Freshwater Res. 22:401-409), Nakabo (ed.) 2002 (Fishes of Japan Vol 1, Tokai University Press, Tokyo), Yano & Kugai 1993 (Bull. Seikai Natl. Fish. Res. Inst. 71:51-65)
Somniosus_microcephalus	all areas	0	1200	Compagno et al. 2005 (Sharks of the World, Harper Collins, London)	Compagno et al. 2005 (Sharks of the World, Harper Collins, London), Yano et al. 2004 (Ichthyol. Res. 51:360-373), Williams et al. 2008 (ICES J. Mar. Sci. 65:1161-1174), Kiraly et al. 2003 (Mar. Fish. Rev. 65(4): 1-63), Moore et al. 2003 (Northeastern Nat. 10:159-248), Yano et al. 2007 (J. Fish Biol. 70:374-390), Stokesbury et al. 2005 (Mar. Biol. 148:159-165), Herdendorf & Berra 1995 (Trans. Am. …
Somniosus_pacificus	S Japan, Taiwan	300	960	Yano et al. 2007 (J. Fish Biol. 70:374-390)	Yano et al. 2007 (J. Fish Biol. 70:374-390), Nakabo (ed.) 2002 (Fishes of Japan Vol 1, Tokai University Press, Tokyo), Compagno et al. 2005 (Sharks of the World, Harper Collins, London), Wang & Yang 2004 (Bull. Mar. Sci. 74:229-235)
Somniosus_pacificus	N Japan, Gulf of Alaska, British Columbia	127	980	Yano et al. 2007 (J. Fish Biol. 70:374-390)	Yano et al. 2007 (J. Fish Biol. 70:374-390), Nakabo (ed.) 2002 (Fishes of Japan Vol 1, Tokai University Press, Tokyo), Compagno et al. 2005 (Sharks of the World, Harper Collins, London), Stevenson et al. 2007 (Field Guide to Sharks, Skates and Ratfish of Alaska, Alaska Sea Grant College Program, Fairbanks), Hart 1973 (Pacific Fishes of Canada, Fisheries Research Board of Canada, Ottawa)
Somniosus_pacificus	Bering Sea	136	560	Glubokov 2004 (Voprosy Ikhtiologii 44:357-364)	Glubokov 2004 (Voprosy Ikhtiologii 44:357-364), Stevenson et al. 2007 (Field Guide to Sharks, Skates and Ratfish of Alaska, Alaska Sea Grant College Program, Fairbanks), Benz et al. 2004 (Polar Biol. 27:250-252)
Somniosus_pacificus	California, Mexico	127	2008	Yano et al. 2007 (J. Fish Biol. 70:374-390), Love et al. 2005 (Resource Inventory of Marine and Estuarine Fishes of the West Coast and Alaska: A Checklist of North Paciﬁc and Arctic Ocean Species from Baja California to the Alaska–Yukon Border, U. S. Geological Survey, Seattle)	Love et al. 2005 (Resource Inventory of Marine and Estuarine Fishes of the West Coast and Alaska: A Checklist of North Paciﬁc and Arctic Ocean Species from Baja California to the Alaska–Yukon Border, U. S. Geological Survey, Seattle), Ebert 2003 (Sharks, Rays and Chimaeras of California, University of California Press, Berkeley)
Somniosus_rostratus	all areas	200	2200	Compagno et al. 2005 (Sharks of the World, Harper Collins, London)	Compagno 1984 (Sharks of the World, FAO, Rome), Serena 2005 (Field Identification Guide to the Sharks and Rays of the Mediterranean and Black Sea, FAO, Rome), Schneider & Bauchot 1987 (Fiches FAO d'Identification des Especes pour les Besoins de la Peche: Mediterranée et Mer Noire, Vol 2, FAO, Rome), Golani 2005 (Zootaxa 947:1-90)
Somniousus_spA	all areas	NA	NA	Compagno et al. 2005 (Sharks of the World, Harper Collins, London)	Compagno et al. 2005 (Sharks of the World, Harper Collins, London)
Zameus_ichiharai	all areas	450	830	Compagno et al. 2005 (Sharks of the World, Harper Collins, London)	Compagno et al. 2005 (Sharks of the World, Harper Collins, London), Nakabo (ed.) 2002 (Fishes of Japan Vol 1, Tokai University Press, Tokyo)
Zameus_squamulosus	all areas	550	1450	Compagno et al. 2005 (Sharks of the World, Harper Collins, London)	Compagno et al. 2005 (Sharks of the World, Harper Collins, London), Nakabo (ed.) 2002 (Fishes of Japan Vol 1, Tokai University Press, Tokyo), Kiraly et al. 2003 (Mar. Fish. Rev. 65(4): 1-63), Compagno 2002 (Sharks, In: The Living Marine Resources of the Western Central Atlantic Vol. 1 (Carpenter K, ed.), FAO, Rome), Soto 2001 (Mare Magnum 1:51-120), Last & Stevens 2009 (Sharks and Rays of Austral…
Oxynotus_bruniensis	all areas	350	650	Last & Stevens 2009 (Sharks and Rays of Australia, 2nd edition, Harvard University Press, Cambridge)	Last & Stevens 2009 (Sharks and Rays of Australia, 2nd edition, Harvard University Press, Cambridge)
Oxynotus_caribbaeus	all areas	402	457	Compagno 2002 (Sharks, In: The Living Marine Resources of the Western Central Atlantic Vol. 1 (Carpenter K, ed.), FAO, Rome)	Compagno 2002 (Sharks, In: The Living Marine Resources of the Western Central Atlantic Vol. 1 (Carpenter K, ed.), FAO, Rome), GBIF
Oxynotus_centrina	all areas	100	660	Compagno et al. 2005 (Sharks of the World, Harper Collins, London)	Compagno et al. 2005 (Sharks of the World, Harper Collins, London), Serena 2005 (Field Identification Guide to the Sharks and Rays of the Mediterranean and Black Sea, FAO, Rome), Schneider & Bauchot 1987 (Fiches FAO d'Identification des Especes pour les Besoins de la Peche: Mediterranée et Mer Noire, Vol 2, FAO, Rome), Reiner 1996 (Publ. Avulsas IPIMAR 2: 1-339), Golani 2005 (Zootaxa 947:1-90), B…
Oxynotus_japonicus	all areas	225	270	Compagno et al. 2005 (Sharks of the World, Harper Collins, London)	Compagno et al. 2005 (Sharks of the World, Harper Collins, London), Nakabo (ed.) 2002 (Fishes of Japan Vol 1, Tokai University Press, Tokyo), Yano et al. 2002 (Species Diversity 7:363-369)
Oxynotus_paradoxus	all areas	265	720	Compagno et al. 2005 (Sharks of the World, Harper Collins, London)	Compagno et al. 2005 (Sharks of the World, Harper Collins, London), Azevedo et al. 2003 (Cybium 27:117-122)
Dalatias_licha	Japan	37	1800	Compagno et al. 2005 (Sharks of the World, Harper Collins, London)	Compagno et al. 2005 (Sharks of the World, Harper Collins, London),Nakabo (ed.) 2002 (Fishes of Japan Vol 1, Tokai University Press, Tokyo)
Dalatias_licha	Australia	450	850	Compagno et al. 2005 (Sharks of the World, Harper Collins, London)	Last & Stevens 2009 (Sharks and Rays of Australia, 2nd edition, Harvard University Press, Cambridge)
Dalatias_licha	New Zealand	37	1800	Compagno et al. 2005 (Sharks of the World, Harper Collins, London)	Last & Stevens 2009 (Sharks and Rays of Australia, 2nd edition, Harvard University Press, Cambridge), GBIF
Dalatias_licha	Indonesia	200	1800	Compagno et al. 2005 (Sharks of the World, Harper Collins, London)	White et al. 2006 (Economically Important Sharks and Rays of Indonesia, Australian Centre for International Agricultural Research, Canberra)
Dalatias_licha	Hawaii	200	1800	Compagno et al. 2005 (Sharks of the World, Harper Collins, London)	Compagno 1984 (Sharks of the World, FAO, Rome), Compagno et al. 2005 (Sharks of the World, Harper Collins, London)
Dalatias_licha	Gulf of Guinea	200	1800	Compagno et al. 2005 (Sharks of the World, Harper Collins, London)	Compagno 1984 (Sharks of the World, FAO, Rome), Compagno et al. 2005 (Sharks of the World, Harper Collins, London)
Dalatias_licha	Ghana	200	1800	Compagno et al. 2005 (Sharks of the World, Harper Collins, London)	Compagno 1984 (Sharks of the World, FAO, Rome), Compagno et al. 2005 (Sharks of the World, Harper Collins, London)
Dalatias_licha	Senegal	200	1800	Compagno et al. 2005 (Sharks of the World, Harper Collins, London)	Compagno 1984 (Sharks of the World, FAO, Rome), Compagno et al. 2005 (Sharks of the World, Harper Collins, London)
Dalatias_licha	Cabo Verde	90	100	Reiner 1996 (Publ. Avulsas IPIMAR 2: 1-339)	Reiner 1996 (Publ. Avulsas IPIMAR 2: 1-339)
Dalatias_licha	N Africa	200	1800	Compagno et al. 2005 (Sharks of the World, Harper Collins, London)	Compagno 1984 (Sharks of the World, FAO, Rome), Compagno et al. 2005 (Sharks of the World, Harper Collins, London)
Dalatias_licha	France	37	1800	Compagno et al. 2005 (Sharks of the World, Harper Collins, London)	Compagno 1984 (Sharks of the World, FAO, Rome), Compagno et al. 2005 (Sharks of the World, Harper Collins, London)
Dalatias_licha	N Europe	37	1800	Compagno et al. 2005 (Sharks of the World, Harper Collins, London)	Compagno 1984 (Sharks of the World, FAO, Rome), Compagno et al. 2005 (Sharks of the World, Harper Collins, London)
Dalatias_licha	Azores	37	1800	Compagno et al. 2005 (Sharks of the World, Harper Collins, London)	Compagno 1984 (Sharks of the World, FAO, Rome), Compagno et al. 2005 (Sharks of the World, Harper Collins, London)
Dalatias_licha	W Mediterranean	300	1200	Schneider & Bauchot 1987 (Fiches FAO d'Identification des Especes pour les Besoins de la Peche: Mediterranée et Mer Noire, Vol 2, FAO, Rome), Sion et al. 2004 (Sci. Mar. 68(suppl.3): 153-162); D'onghia et al. 2004 (Sci. Mar. 68(suppl.3): 87-99)	Schneider & Bauchot 1987 (Fiches FAO d'Identification des Especes pour les Besoins de la Peche: Mediterranée et Mer Noire, Vol 2, FAO, Rome)
Dalatias_licha	E Mediterranean	800	1200	Schneider & Bauchot 1987 (Fiches FAO d'Identification des Especes pour les Besoins de la Peche: Mediterranée et Mer Noire, Vol 2, FAO, Rome), Sion et al. 2004 (Sci. Mar. 68(suppl.3): 153-162); D'onghia et al. 2004 (Sci. Mar. 68(suppl.3): 87-99)	Schneider & Bauchot 1987 (Fiches FAO d'Identification des Especes pour les Besoins de la Peche: Mediterranée et Mer Noire, Vol 2, FAO, Rome), Golani 2005 (Zootaxa 947:1-90)
Dalatias_licha	Brazil	NA	NA	NA	Soto & Mincarone 2001 (Mare Magnum 1: 23-26)
Dalatias_licha	South Africa	240	540	Compagno et al. 1989 (Guide to the Sharks and Rays of Southern Africa, Struik, Cape Town)	Compagno et al. 1989 (Guide to the Sharks and Rays of Southern Africa, Struik, Cape Town)
Dalatias_licha	Gulf of Mexico	NA	NA	NA	Compagno 2002 (Sharks, In: The Living Marine Resources of the Western Central Atlantic Vol. 1 (Carpenter K, ed.), FAO, Rome)
Dalatias_licha	USA	NA	NA	NA	Bigelow & Schroeder 1948 (Sharks, In: Fishes of the Western North Atlantic (J. Tee-Van et al., eds.), Memoirs of the Sears Foundation for Marine Research 1) (Sharks, In: Fishes of the Western North Atlantic (J. Tee-Van et al., eds.), Memoirs of the Sears Foundation for Marine Research 1)
Dalatias_licha	Caribbean	NA	NA	NA	Compagno 2002 (Sharks, In: The Living Marine Resources of the Western Central Atlantic Vol. 1 (Carpenter K, ed.), FAO, Rome)
Dalatias_licha	Madagascar	NA	NA	NA	GBIF
Euprotomicroides_zantedeschia	all areas	458	641	Compagno et al. 2005 (Sharks of the World, Harper Collins, London)	Krefft 1980 (Arch. Fisch Wiss. 30:1-16), Compagno et al. 1989 (Guide to the Sharks and Rays of Southern Africa, Struik, Cape Town), GBIF
Euprotomicrus_bispinatus	all areas	NA	NA	NA	Soto 2001 (Mare Magnum 1:51-120), Hubbs et al. 1967 (Bull. Scripps Inst. Oceanogr. 10: 1-81), GBIF
Heteroscymnoides_marleyi	all areas	0	502	Compagno et al. 2005 (Sharks of the World, Harper Collins, London)	Compagno et al. 2005 (Sharks of the World, Harper Collins, London), Stehmann et al. 1999 (Voprosy Ikhtiologii 39:631-641), GBIF	No bathymetry included in map, since the species is epipelagic
Isistius_brasiliensis	all areas	NA	NA	NA	Compagno et al. 2005 (Sharks of the World, Harper Collins, London), Soto 2001 (Mare Magnum 1:147-169), Amorim et al. 1998 (Mar. Freshw. Res. 49:621-632), Compagno et al. 2005 (CSIRO Mar. Lab. Rep. 243:1-103), GBIF
Isistius_labialis	all areas	520	520	Compagno et al. 2005 (Sharks of the World, Harper Collins, London)	Compagno et al. 2005 (Sharks of the World, Harper Collins, London), GBIF
Isistius_plutodus	all areas	100	200	Compagno et al. 2005 (Sharks of the World, Harper Collins, London)	Compagno et al. 2005 (Sharks of the World, Harper Collins, London), Soto 2001 (Mare Magnum 1:51-120), Lessa et al. 1999 (Biodiversidade de Elasmobrânquios do Brasil, Ministério do Meio Ambiente, Recife), Amorim et al. 1998 (Mar. Freshwater Res. 49:621-632), Zidowitz et al. 2004 (J. Fish Biol. 64:1430-1434), Kiraly et al. 2003 (Mar. Fish. Rev. 65(4): 1-63)
Mollisquama_parini	all areas	330	330	Compagno et al. 2005 (Sharks of the World, Harper Collins, London)	Compagno et al. 2005 (Sharks of the World, Harper Collins, London), GBIF
Squaliolus_aliae	all areas	NA	NA	NA	Compagno et al. 2005 (Sharks of the World, Harper Collins, London), Compagno et al. 2005 (CSIRO Mar. Lab. Rep. 243:1-103), GBIF
Squaliolus_laticaudus	all areas	NA	NA	NA	Compagno et al. 2005 (Sharks of the World, Harper Collins, London), Compagno et al. 2005 (CSIRO Mar. Lab. Rep. 243:1-103), GBIF, Cunha & Gonzalez 2006 (Environ. Biol. Fish. 75:465-469), Seigel 1978 (Copeia 1978:602-614), Amorim et al. 1998 (Mar. Freshw. Res. 49:621-632), Compagno 2002 (Sharks, In: The Living Marine Resources of the Western Central Atlantic Vol. 1 (Carpenter K, ed.), FAO, Rome), G…
Carcharias_taurus	South America	0	191	Compagno 2001 (Sharks of the World Vol. 2, FAO, Rome)	Soto 2001 (Mare Magnum 1:51-120), Lucifora et al. 2002 (ICES J Mar Sci 59:553-561)
Carcharias_taurus	Mediterranean	0	220	Schneider & Bauchot 1987 (Fiches FAO d'Identification des Especes pour les Besoins de la Peche: Mediterranée et Mer Noire, Vol 2, FAO, Rome)	Schneider & Bauchot 1987 (Fiches FAO d'Identification des Especes pour les Besoins de la Peche: Mediterranée et Mer Noire, Vol 2, FAO, Rome), Golani 2005 (Zootaxa 947:1-90)
Carcharias_taurus	rest	0	191	Compagno 2001 (Sharks of the World Vol. 2, FAO, Rome)	Compagno 2001 (Sharks of the World Vol. 2, FAO, Rome) (Sharks of the World Vol. 2, FAO, Rome), Nakabo (ed.) 2002 (Fishes of Japan Vol 1, Tokai University Press, Tokyo), GBIF
Odontaspis_ferox	rest	13	420	Compagno 2001 (Sharks of the World Vol. 2, FAO, Rome)	Fergusson et al. 2008 (Environ Biol Fish 81:207-228), Bonfil 1995 (J Fish Biol 47:341-344), Nakabo (ed.) 2002 (Fishes of Japan Vol 1, Tokai University Press, Tokyo), GBIF
Odontaspis_ferox	South Africa	400	420	Fergusson et al. 2008 (Environ Biol Fish 81:207-228), Compagno et al. 1989 (Guide to the Sharks and Rays of Southern Africa, Struik, Cape Town)	Compagno et al. 1989 (Guide to the Sharks and Rays of Southern Africa, Struik, Cape Town)
Odontaspis_noronhai	all areas	NA	NA	NA	Compagno 2001 (Sharks of the World Vol. 2, FAO, Rome), GBIF
Mitsukurina_owstoni	Japan	270	1300	Compagno 2001 (Sharks of the World Vol. 2, FAO, Rome)	Nakabo (ed.) 2002 (Fishes of Japan Vol 1, Tokai University Press, Tokyo), Yano et al. 2007 (Ichthyol Res 54:388-398)
Mitsukurina_owstoni	Gulf of Mexico	NA	NA	NA	Parsons et al. 2002 (Southeast Nat 1:189-192)
Mitsukurina_owstoni	S Brazil	450	610	Soto 2001a (Mare Magnum 1:51-120)	Soto 2001a (Mare Magnum 1:51-120)
Mitsukurina_owstoni	N Brazil	NA	NA	NA	Asano Filho et al 2005 (Recursos Pesqueiros de Grandes Profundidades da Costa Norte do Brasil, Ministério do Meio Ambiente, Brasília)
Mitsukurina_owstoni	rest	270	1300	Compagno 2001 (Sharks of the World Vol. 2, FAO, Rome)	Compagno 2001 (Sharks of the World Vol. 2, FAO, Rome), GBIF
Pseudocarcharias_kamoharai	W Australia	NA	NA	NA	Anon. 2003 (Draft Assessment Report – Southern and Western Tuna and Billfish Fishery, Australian Fisheries Management Authority), GBIF	No bathymetry included in map, since the species is epipelagic
Pseudocarcharias_kamoharai	Indonesia	NA	NA	NA	White et al. 2006 (Economically Important Sharks and Rays of Indonesia, Australian Centre for International Agricultural Research, Canberra)	No bathymetry included in map, since the species is epipelagic
Pseudocarcharias_kamoharai	New Zealand	NA	NA	NA	Stewart 2001 (NZ J Mar Freshw Res 35:1001-1006), Compagno 2001 (Sharks of the World Vol. 2, FAO, Rome), GBIF	No bathymetry included in map, since the species is epipelagic
Pseudocarcharias_kamoharai	N Brazil	NA	NA	NA	Oliveira 2008 (Biologia Reprodutiva dos tubarões Carcharhinus falciformis, C. Plumbeus, Pseudocarcharias kamoharai, e ocorrências do Rhincodon typus, no Atlântico Tropical e ecologia da raia Dasyatis americana no Rebio Rocas – Brasil, PhD Thesis, Universidade Federal de Pernambuco, Recife)	No bathymetry included in map, since the species is epipelagic
Pseudocarcharias_kamoharai	Chile	NA	NA	NA	Meléndez et al. 2006 (Invest. Mar. 34:223-226)	No bathymetry included in map, since the species is epipelagic
Pseudocarcharias_kamoharai	rest	NA	NA	NA	Compagno 2001 (Sharks of the World Vol. 2, FAO, Rome), GBIF	No bathymetry included in map, since the species is epipelagic
Megachasma_pelagios	South Africa	NA	NA	NA	Smale et al. 2002 (S. Afr. J. Sci. 98:349-350)	No bathymetry included in map, since the species is epipelagic
Megachasma_pelagios	Sumatra	NA	NA	NA	White et al. 2004 (Raffles Bull. Zool. 52:603-607)	No bathymetry included in map, since the species is epipelagic
Megachasma_pelagios	rest	NA	NA	NA	Compagno 2001 (Sharks of the World Vol. 2, FAO, Rome), GBIF	No bathymetry included in map, since the species is epipelagic
Alopias pelagicus	Japan (including Ogasawara Islands)	NA	NA	NA	Liu et al. 2006 (Fish. Res. 82:56-64), Nakabo (ed.) 2002 (Fishes of Japan Vol 1, Tokai University Press, Tokyo), Compagno 2001 (Sharks of the World Vol. 2, FAO, Rome)	No bathymetry included in map, since the species is epipelagic
Alopias pelagicus	Philippines	NA	NA	NA	Compagno et al. 2005 (CSIRO Mar. Lab. Rep. 243:1-103)	No bathymetry included in map, since the species is epipelagic
Alopias pelagicus	Malaysia	NA	NA	NA	Yano et al. 2005 (Sharks and Rays of Malaysia and Brunei Darussalam, SEAFDEC MFRDMD, Terengganu)	No bathymetry included in map, since the species is epipelagic
Alopias pelagicus	Indonesia	NA	NA	NA	White et al. 2006 (Economically Important Sharks and Rays of Indonesia, Australian Centre for International Agricultural Research, Canberra)	No bathymetry included in map, since the species is epipelagic
Alopias pelagicus	E Pacific	NA	NA	NA	Moteki et al. 2001 (Fish. Sci. 67:1063-1074)	No bathymetry included in map, since the species is epipelagic
Alopias pelagicus	Central Pacific	NA	NA	NA	Ward et al. 2004 (Fish. Bull. 102:179-195)	No bathymetry included in map, since the species is epipelagic
Alopias pelagicus	Costa Rica	NA	NA	NA	Whoriskey 2007 (Potential Impacts of Emerging Dolphinfish Fisheries on Vulnerable Shark and Sea Turtle Bycatch, Honours Thesis, Dalhousie University, Halifax)	No bathymetry included in map, since the species is epipelagic
Alopias pelagicus	Mexico	NA	NA	NA	Ruiz Alvarado & Mijangos López 1999 (In: Case Studies of the Management of Elasmobranch Fisheries (Shotton, ed.), FAO, Rome, p. 174-198), Compagno 2001 (Sharks of the World Vol. 2, FAO, Rome)	No bathymetry included in map, since the species is epipelagic
Alopias pelagicus	Oman	NA	NA	NA	Henderson et al. 2007 (Fish. Res. 86:159-168)	No bathymetry included in map, since the species is epipelagic
Alopias pelagicus	South Africa	NA	NA	NA	Compagno 2001 (Sharks of the World Vol. 2, FAO, Rome), GBIF	No bathymetry included in map, since the species is epipelagic
Alopias pelagicus	Maldives	NA	NA	NA	Anderson & Waheed 1999 (In: Case Studies of the Management of Elasmobranch Fisheries (Shotton, ed.), FAO, Rome, 367-401)	No bathymetry included in map, since the species is epipelagic
Alopias pelagicus	rest	NA	NA	NA	Compagno 2001 (Sharks of the World Vol. 2, FAO, Rome)	No bathymetry included in map, since the species is epipelagic
Alopias superciliosus	Japan	NA	NA	NA	Nakabo (ed.) 2002 (Fishes of Japan Vol 1, Tokai University Press, Tokyo), Compagno 2001 (Sharks of the World Vol. 2, FAO, Rome)	No bathymetry included in map, since the species is epipelagic
Alopias superciliosus	rest	NA	NA	NA	Compagno 2001 (Sharks of the World Vol. 2, FAO, Rome)	No bathymetry included in map, since the species is epipelagic
Alopias superciliosus	Malaysia	NA	NA	NA	Yano et al. 2005 (Sharks and Rays of Malaysia and Brunei Darussalam, SEAFDEC MFRDMD, Terengganu)	No bathymetry included in map, since the species is epipelagic
Alopias superciliosus	Australia	NA	NA	NA	Last & Stevens 2009 (Sharks and Rays of Australia, 2nd edition, Harvard University Press, Cambridge)	No bathymetry included in map, since the species is epipelagic
Alopias superciliosus	Central Pacific (W,E,N)	NA	NA	NA	Ward et al. 2004 (Fish. Bull. 102:179-195)	No bathymetry included in map, since the species is epipelagic
Alopias superciliosus	Indonesia	NA	NA	NA	White et al. 2006 (Economically Important Sharks and Rays of Indonesia, Australian Centre for International Agricultural Research, Canberra)	No bathymetry included in map, since the species is epipelagic
Alopias superciliosus	New Caledonia	NA	NA	NA	Compagno 2001 (Sharks of the World Vol. 2, FAO, Rome), GBIF	No bathymetry included in map, since the species is epipelagic
Alopias superciliosus	New Zealand	NA	NA	NA	Compagno 2001 (Sharks of the World Vol. 2, FAO, Rome), GBIF	No bathymetry included in map, since the species is epipelagic
Alopias superciliosus	Costa Rica	NA	NA	NA	Whoriskey 2007 (Potential Impacts of Emerging Dolphinfish Fisheries on Vulnerable Shark and Sea Turtle Bycatch, Honours Thesis, Dalhousie University, Halifax)	No bathymetry included in map, since the species is epipelagic
Alopias superciliosus	E Pacific	NA	NA	NA	Moteki et al. 2001 (Fish. Sci. 67:1063-1074)	No bathymetry included in map, since the species is epipelagic
Alopias superciliosus	Mexico	NA	NA	NA	Compagno 2001 (Sharks of the World Vol. 2, FAO, Rome), Love et al. 2005 (Resource Inventory of Marine and Estuarine Fishes of the West Coast and Alaska: A Checklist of North Paciﬁc and Arctic Ocean Species from Baja California to the Alaska–Yukon Border, U. S. Geological Survey, Seattle)	No bathymetry included in map, since the species is epipelagic
Alopias superciliosus	N Atlantic	NA	NA	NA	Kohler et al. 1998 (Mar. Fish. Rev. 60(2):21-87), Compagno 2001 (Sharks of the World Vol. 2, FAO, Rome), Moreno & Morón 1992 (Aust. J. Mar. Freshw. Res. 43:77-86)	No bathymetry included in map, since the species is epipelagic
Alopias superciliosus	Brazil	NA	NA	NA	Amorim et al. 1998 (Mar. Freshw. Res. 49:621-632), Marín et al. 1998 (Mar. Freshw. Res. 49:633-639), Hazin et al. 1998 (Mar. Fish. Rev. 60(3))	No bathymetry included in map, since the species is epipelagic
Alopias superciliosus	Reunion	NA	NA	NA	Letourneur et al. 2004 (Cybium 28:199-216)	No bathymetry included in map, since the species is epipelagic
Alopias superciliosus	UK	NA	NA	NA	Thorpe 1997 (J. Fish. Biol. 50:222-224)	No bathymetry included in map, since the species is epipelagic
Alopias superciliosus	Israel	NA	NA	NA	Golani 2005 (Zootaxa 947:1-90)	No bathymetry included in map, since the species is epipelagic
Alopias vulpinus	Philippines	NA	NA	NA	Compagno et al. 2005 (CSIRO Mar. Lab. Rep. 243:1-103)	No bathymetry included in map, since the species is epipelagic
Alopias vulpinus	Australia	NA	NA	NA	Last & Stevens 2009 (Sharks and Rays of Australia, 2nd edition, Harvard University Press, Cambridge), GBIF	No bathymetry included in map, since the species is epipelagic
Alopias vulpinus	New Zealand	NA	NA	NA	Compagno 2001 (Sharks of the World Vol. 2, FAO, Rome), Francis et al. 2001 (Mar. Freshwater Res. 52:165-178)	No bathymetry included in map, since the species is epipelagic
Alopias vulpinus	Central Pacific	NA	NA	NA	Ward et al. 2004 (Fish. Bull. 102:179-195)	No bathymetry included in map, since the species is epipelagic
Alopias vulpinus	Costa Rica	NA	NA	NA	Whoriskey 2007 (Potential Impacts of Emerging Dolphinfish Fisheries on Vulnerable Shark and Sea Turtle Bycatch, Honours Thesis, Dalhousie University, Halifax)	No bathymetry included in map, since the species is epipelagic
Alopias vulpinus	NE Pacific	NA	NA	NA	Compagno 2001 (Sharks of the World Vol. 2, FAO, Rome), Preti et al. 2004 (Cal. Co. Fi. Rep 45:118-125),	No bathymetry included in map, since the species is epipelagic
Alopias vulpinus	SE Pacific	NA	NA	NA	Martínez 1999 (In: Case Studies of the Management of Elasmobranch Fisheries (Shotton, ed.), FAO, Rome, p. 682-727), Ojeda et al. 2000 (Rev. Chilena Hist. Nat. 73:625-641)	No bathymetry included in map, since the species is epipelagic
Alopias vulpinus	NW Atlantic	NA	NA	NA	Compagno 2001 (Sharks of the World Vol. 2, FAO, Rome), Castillo-Géniz et al. 1998 (Mar. Freshw. Res. 49:611-620), Kohler et al. 1998 (Mar. Fish. Rev. 60(2):21-87)	No bathymetry included in map, since the species is epipelagic
Alopias vulpinus	Venezuela	NA	NA	NA	Compagno 2002 (Sharks, In: The Living Marine Resources of the Western Central Atlantic Vol. 1 (Carpenter K, ed.), FAO, Rome)	No bathymetry included in map, since the species is epipelagic
Alopias vulpinus	Reunion	NA	NA	NA	Letourneur et al. 2004 (Cybium 28:199-216)	No bathymetry included in map, since the species is epipelagic
Alopias vulpinus	Madagascar	NA	NA	NA	McVean et al. 2006 (Fish. Res. 82:280-289)	No bathymetry included in map, since the species is epipelagic
Alopias vulpinus	Sumatra	NA	NA	NA	Gubanov 1976 (J. Ichthyol. 16(3):497-498)	No bathymetry included in map, since the species is epipelagic
Alopias vulpinus	rest	NA	NA	NA	Compagno 2001 (Sharks of the World Vol. 2, FAO, Rome)	No bathymetry included in map, since the species is epipelagic
Cetorhinus maximus	rest	NA	NA	NA	Compagno 2001 (Sharks of the World Vol. 2, FAO, Rome)
Cetorhinus maximus	N Atlantic	NA	NA	NA	Gore et al. 2008 (Biol. Lett. 4: 395-398)
Carcharodon carcharias	Japan	0	200	Compagno 2001 (Sharks of the World Vol. 2, FAO, Rome)	Nakabo (ed.) 2002 (Fishes of Japan Vol 1, Tokai University Press, Tokyo), Compagno 2001 (Sharks of the World Vol. 2, FAO, Rome)
Carcharodon carcharias	Philippines	NA	NA	NA	Compagno et al. 2005 (CSIRO Mar. Lab. Rep. 243:1-103)
Carcharodon carcharias	Australia	0	200	Compagno 2001 (Sharks of the World Vol. 2, FAO, Rome)	Last & Stevens 2009 (Sharks and Rays of Australia, 2nd edition, Harvard University Press, Cambridge)
Carcharodon carcharias	New Zealand	0	200	Compagno 2001 (Sharks of the World Vol. 2, FAO, Rome)	Compagno 2001 (Sharks of the World Vol. 2, FAO, Rome)
Carcharodon carcharias	E Pacific	NA	NA	NA	Martin 2004 (Mar. Fish. Rev. 66(1):16-26), Weng et al. 2007 (Mar. Biol. 152:877-894), Domeier & Nasby-Lucas 2008 (Mar. Ecol. Prog. Ser. 370:221-237)
Carcharodon carcharias	St Lucia	NA	NA	NA	Compagno 2002 (Sharks, In: The Living Marine Resources of the Western Central Atlantic Vol. 1 (Carpenter K, ed.), FAO, Rome)
Carcharodon carcharias	SW Atlantic	0	200	Compagno 2001 (Sharks of the World Vol. 2, FAO, Rome)	Soto 2001 (Mare Magnum 1:51-120), Menni et al. 1984 (Peces Marinos de la Argentina y Uruguay, Hemisferio Sur, Buenos Aires)
Carcharodon carcharias	Cabo Verde	0	200	Compagno 2001 (Sharks of the World Vol. 2, FAO, Rome)	Reiner 1996 (Publ. Avulsas IPIMAR 2: 1-339)
Carcharodon carcharias	Indian Ocean	NA	NA	NA	Bonfil et al. 2005 (Science 310:100-103)
Carcharodon carcharias	Bering Sea and Alaksa	NA	NA	NA	Martin 2004 (Mar Fish Rev. 66(1):16-26)
Isurus oxyrinchus	rest	NA	NA	NA	Compagno 2001 (Sharks of the World Vol. 2, FAO, Rome)	No bathymetry included in map, since the species is epipelagic
Isurus oxyrinchus	USA, NW Atlantic	NA	NA	NA	Kohler et al. 1998 (Mar. Fish. Rev. 60(2):21-87)	No bathymetry included in map, since the species is epipelagic
Isurus paucus	Sumatra	NA	NA	NA	Yano et al. 2005 (Sharks and Rays of Malaysia and Brunei Darussalam, SEAFDEC MFRDMD, Terengganu)	No bathymetry included in map, since the species is epipelagic
Isurus paucus	Australia	NA	NA	NA	GBIF	No bathymetry included in map, since the species is epipelagic
Isurus paucus	Indonesia	NA	NA	NA	White et al. 2006 (Economically Important Sharks and Rays of Indonesia, Australian Centre for International Agricultural Research, Canberra)	No bathymetry included in map, since the species is epipelagic
Isurus paucus	Japan	NA	NA	NA	Nakabo (ed.) 2002 (Fishes of Japan Vol 1, Tokai University Press, Tokyo)	No bathymetry included in map, since the species is epipelagic
Isurus paucus	California	NA	NA	NA	Ebert 2003 (Sharks, Rays and Chimaeras of California, University of California Press, Berkeley)	No bathymetry included in map, since the species is epipelagic
Isurus paucus	Chile	NA	NA	NA	Sebastian et al. 2008 (J. Fish Biol. 73:2293-2304), Acuña et al. 2002 (Gayana 66:263-267)	No bathymetry included in map, since the species is epipelagic
Isurus paucus	NW Atlantic	NA	NA	NA	Kohler et al. 1998 (Mar. Fish. Rev. 60(2):21-87)	No bathymetry included in map, since the species is epipelagic
Isurus paucus	GulfMexico	NA	NA	NA	Kohler et al. 1998 (Mar. Fish. Rev. 60(2):21-87), Castillo-Géniz et al. 1998 (Mar Freshwater Res. 49:611-620)	No bathymetry included in map, since the species is epipelagic
Isurus paucus	Brazil	NA	NA	NA	Amorim et al. 1998 (Mar. Freshwater Res. 49:621-632)	No bathymetry included in map, since the species is epipelagic
Isurus paucus	NE Atlantic	NA	NA	NA	Moreno & Morón 1992 (Aust. J. Mar. Freshwater Res. 43:109-122)	No bathymetry included in map, since the species is epipelagic
Isurus paucus	Mediterranean	NA	NA	NA	Hemida & Capapé (Acta Adriat. 49:185-189)	No bathymetry included in map, since the species is epipelagic
Isurus paucus	Sri Lanka	NA	NA	NA	Joseph 1999 (In: Case Studies of the Management of Elasmobranch Fisheries (Shotton, ed.), FAO, Rome, p.339-366)	No bathymetry included in map, since the species is epipelagic
Isurus paucus	Congo, South Africa	NA	NA	NA	GBIF	No bathymetry included in map, since the species is epipelagic
Isurus paucus	rest	NA	NA	NA	Compagno 2001 (Sharks of the World Vol. 2, FAO, Rome)	No bathymetry included in map, since the species is epipelagic
Lamna ditropis	E Pacific	NA	NA	NA	Weng et al. 2008 (Mar. Ecol. Prog. Ser. 372:253-264)	No bathymetry included in map, since the species is epipelagic
Lamna ditropis	W Pacific, W Bering Sea	NA	NA	NA	Nagasawa 1998 (N Pac. Anadr. Fish. Comm. Bull. 1:419-433), McKinnell & Seki 1998 (Fish. Res. 39:127-138), Kubodera et al. 2007 (Rev. Fish. Biol. Fish. 17:111-124), Compagno 2001 (Sharks of the World Vol. 2, FAO, Rome)	No bathymetry included in map, since the species is epipelagic
Lamna ditropis	E Bering Sea	NA	NA	NA	Stevenson et al. 2007 (Field guide to sharks, rays and ratfish of Alaska)	No bathymetry included in map, since the species is epipelagic
Lamna nasus	Australia, New Zealand	NA	NA	NA	Last & Stevens 2009 (Sharks & Rays of Australia, 2nd Edition, Harvard University Press, Cambridge), Francis & Stevens 2000 (Fish. Bull. 98:41-63), Francis et al. 2007 (Mar. Freshwater Res. 58:10-23)	No bathymetry included in map, since the species is epipelagic
Lamna nasus	Chile	NA	NA	NA	Ojeda et al. 2000 (Rev. Chilena Hist. Nat. 73:625-641)	No bathymetry included in map, since the species is epipelagic
Lamna nasus	SW Atlantic	NA	NA	NA	Amorim et al. 1998 (Mar. Freshwater Research 49:621-632), Marín et al. 1998 (Mar. Freshwater Res. 49:633-639), Svetlov 1979 (J. Ichthyol. 18:850-851), Compagno 2001 (Sharks of the World Vol. 2, FAO, Rome)	No bathymetry included in map, since the species is epipelagic
Lamna nasus	N Atlantic	NA	NA	NA	Williams et al. 2008 (ICES J. Mar. Sci. 65:1161-1174), Cassoff et al. 2007 (Can. J. Fish. Aquat. Sci. 64:19-29), Compagno 2001 (Sharks of the World Vol. 2, FAO, Rome), Kohler et al. 1998 (Mar. Fish. Rev. 60(2):21-87)	No bathymetry included in map, since the species is epipelagic
Lamna nasus	S Indian Ocean	NA	NA	NA	Compagno 2001 (Sharks of the World Vol. 2, FAO, Rome), Cherel & Duhamel 2004 (Deep Sea Res. I 51:17-31), GBIF	No bathymetry included in map, since the species is epipelagic
Apristurus albisoma	New Caledonia	935	1564	Compagno et al. 2005 (Sharks of the World, Harper Collins, London)	Nakaya & Séret 1999 (Cybium 23:297-310), GBIF
Apristurus aphyodes	all areas	1014	1800	Compagno et al. 2005 (Sharks of the World, Harper Collins, London)	Nakaya & Stehmann 1998 (Arch. Fish. Mar. Res. 46:77-90), Iglésias et al. 2002 (Cybium 26: 59-63)
Apristurus brunneus	British Columbia	33	1306	Stevenson et al. 2007 (Field Guide to Sharks, Skates and Ratfish of Alaska, Alaska Sea Grant College Program, Fairbanks)	Stevenson et al. 2007 (Field Guide to Sharks, Skates and Ratfish of Alaska, Alaska Sea Grant College Program, Fairbanks)
Apristurus brunneus	California	33	1306	Stevenson et al. 2007 (Field Guide to Sharks, Skates and Ratfish of Alaska, Alaska Sea Grant College Program, Fairbanks)	Compagno 1984 (Sharks of the World, FAO, Rome), Compagno et al. 2005 (Sharks of the World, Harper Collins, London)
Apristurus brunneus	Peru	33	1306	Stevenson et al. 2007 (Field Guide to Sharks, Skates and Ratfish of Alaska, Alaska Sea Grant College Program, Fairbanks)	Compagno 1984 (Sharks of the World, FAO, Rome), Compagno et al. 2005 (Sharks of the World, Harper Collins, London)
Apristurus brunneus	Chile	33	1306	Stevenson et al. 2007 (Field Guide to Sharks, Skates and Ratfish of Alaska, Alaska Sea Grant College Program, Fairbanks)	Andrade & Pequeño 2008 (Rev. Biol. Trop. 56:181-190)
Apristurus canutus	all areas	NA	NA	NA	Springer 1979 (NOAA Tech. Rep. NMFS Circ. 422: 1-153), Compagno 2002 (Sharks, In: The Living Marine Resources of the Western Central Atlantic Vol. 1 (Carpenter K, ed.), FAO, Rome)
Apristurus exsanguis	all areas	573	1200	Sato et al. 1999 (J. R. Soc. N. Z. 29:325-335)	Sato et al. 1999 (J. R. Soc. N. Z. 29:325-335)
Apristurus herklotsi	Japan	520	910	Compagno et al. 2005 (Sharks of the World, Harper Collins, London)	Nakaya 1991 (Copeia 1991:992-1002)
Apristurus herklotsi	China	520	910	Compagno et al. 2005 (Sharks of the World, Harper Collins, London)	Compagno et al. 2005 (Sharks of the World, Harper Collins, London)
Apristurus herklotsi	Philippines	520	910	Compagno et al. 2005 (Sharks of the World, Harper Collins, London)	Compagno et al. 2005 (CSIRO Mar. Lab. Rep. 243:1-103)
Apristurus indicus	Gulf of Aden	1289	1840	Compagno et al. 2005 (Sharks of the World, Harper Collins, London)	Compagno et al. 2005 (Sharks of the World, Harper Collins, London), GBIF
Apristurus internatus	South China Sea	670	670	Compagno et al. 2005 (Sharks of the World, Harper Collins, London)	Compagno et al. 2005 (Sharks of the World, Harper Collins, London)
Apristurus kampae	California	180	1888	Compagno et al. 2005 (Sharks of the World, Harper Collins, London)	Ebert 2003 (Sharks, Rays and Chimaeras of California, University of California Press, Berkeley), Flammang et al. 2008 (Environ. Biol. Fish. 81:35-49), Compagno et al. 2005 (Sharks of the World, Harper Collins, London)
Apristurus kampae	Gulf of California and Galapagos	NA	NA	NA	Taylor 1972 (Copeia 1972:71-78), Compagno et al. 2005 (Sharks of the World, Harper Collins, London)
Apristurus laurussoni	Gulf of Mexico	560	2060	Compagno et al. 2005 (Sharks of the World, Harper Collins, London)	Compagno 2002 (Sharks, In: The Living Marine Resources of the Western Central Atlantic Vol. 1 (Carpenter K, ed.), FAO, Rome)
Apristurus laurussoni	USA	560	2060	Compagno et al. 2005 (Sharks of the World, Harper Collins, London)	Kiraly et al. 2003 (Mar Fish. Rev 65(4):1-63), Moore et al. 2003 (Northeastern Nat. 10:159-248)
Apristurus laurussoni	Iceland, W Europe, W Africa	560	2060	Compagno et al. 2005 (Sharks of the World, Harper Collins, London)	Compagno et al. 2005 (Sharks of the World, Harper Collins, London), GBIF
Apristurus laurussoni	central Atlantic	NA	NA	NA	GBIF
Apristurus longicephalus	Japan	500	1140	Compagno et al. 2005 (Sharks of the World, Harper Collins, London)	Compagno et al. 2005 (Sharks of the World, Harper Collins, London), Nakaya 1988 (Jap. J. Ichthyol. 34:431-442)
Apristurus longicephalus	Kyushu Palau Ridge	500	510	Ivanov 1987 (J. Ichthyol. 27: 147-149)	Ivanov 1987 (J. Ichthyol. 27: 147-149)
Apristurus longicephalus	rest	NA	NA	NA	Last & Stevens 2009 (Sharks & Rays of Australia, 2nd Edition, Harvard University Press, Cambridge), Iglésias et al. 2005 (J. Fish. Biol. 66:417-428)
Apristurus macrorhynchus	Japan	220	1140	Compagno et al. 2005 (Sharks of the World, Harper Collins, London)	Compagno et al. 2005 (Sharks of the World, Harper Collins, London), GBIF
Apristurus manis	USA	658	1740	Compagno et al. 2005 (Sharks of the World, Harper Collins, London)	Kiraly et al. (Mar Fish. Rev 65(4):1-63), Moore et al. 2003 (Northeastern Nat. 10:159-248), GBIF
Apristurus manis	W Europe	658	1740	Compagno et al. 2005 (Sharks of the World, Harper Collins, London)	Compagno et al. 2005 (Sharks of the World, Harper Collins, London), GBIF
Apristurus manis	South Africa	NA	NA	NA	Compagno et al. 2005 (Sharks of the World, Harper Collins, London), GBIF
Apristurus manis	N Atlantic	NA	NA	NA	GBIF
Apristurus microps	South Africa	700	2200	Compagno et al. 2005 (Sharks of the World, Harper Collins, London)	Compagno et al. 2005 (Sharks of the World, Harper Collins, London), GBIF
Apristurus microps	rest	NA	NA	NA	Nakaya & Stehmann 1998 (Arch. Fish. Mar. Res. 46:77-90)
Apristurus micropterygeus	South China Sea	913	913	Compagno et al. 2005 (Sharks of the World, Harper Collins, London)	Nakaya & Sato 2000 (Ichthyol. Res. 47:223-230)
Apristurus nasutus	Chile	400	925	Compagno et al. 2005 (Sharks of the World, Harper Collins, London)	Springer 1979 (NOAA Tech. Rep. NMFS Circ. 422: 1-153)
Apristurus parvipinnis	Caribbean and Gulf of Mexico	635	1135	Compagno et al. 2005 (Sharks of the World, Harper Collins, London)	Springer 1979 (NOAA Tech. Rep. NMFS Circ. 422: 1-153), Compagno 2002 (Sharks, In: The Living Marine Resources of the Western Central Atlantic Vol. 1 (Carpenter K, ed.), FAO, Rome)
Apristurus parvipinnis	Brazil	635	1135	Compagno et al. 2005 (Sharks of the World, Harper Collins, London)	Gomes et al. 2006 (Pan. Am. J. Aquat. Sci. 1:99-103), Nunan & Senna 2007 (In: Biodiversidade da Fauna Marinha Profunda na Costa Central Brasileira (Costa et al., eds.), Museu Nacional, Rio de Janeiro, p. 163-183)
Apristurus platyrhynchus	all areas	594	985	Compagno et al. 2005 (Sharks of the World, Harper Collins, London)	Nakaya & Sato 2000 (Ichthyol. Res. 47:223-230), Kawauchi et al. 2008 (In: Descriptions of New Australia Chondrichthyans (Last et al., eds.), CSIRO Mar. Atmosph. Res. Paper 22:75-92), Last & Stevens 2009 (Sharks & Rays of Australia, 2nd Edition, Harvard University Press, Cambridge)
Apristurus profundorum	Brazil	NA	NA	NA	Nunan & Senna 2007 (In: Biodiversidade da Fauna Marinha Profunda na Costa Central Brasileira (Costa et al., eds.), Museu Nacional, Rio de Janeiro, p. 163-183)
Apristurus riveri	all areas	732	1461	Compagno et al. 2005 (Sharks of the World, Harper Collins, London)	Compagno 2002 (Sharks, In: The Living Marine Resources of the Western Central Atlantic Vol. 1 (Carpenter K, ed.), FAO, Rome)
Apristurus saldanha	Namibia, South Africa	344	1009	Compagno et al. 2005 (Sharks of the World, Harper Collins, London)	Compagno et al. 1989 (Guide to the Sharks and Rays of Southern Africa, Struik, Cape Town), GBIF
Apristurus sinensis	South China Sea	537	1000	Compagno et al. 2005 (Sharks of the World, Harper Collins, London)	Compagno et al. 2005 (Sharks of the World, Harper Collins, London)
Apristurus sinensis	Australia	940	1290	Last & Stevens 1994 (Sharks and Rays of Australia, CSIRO, Melbourne)	White et al. 2008 (In: Descriptions of New Australia Chondrichthyans (Last et al., eds.), CSIRO Mar. Atmosph. Res. Paper 22:105-112), Last & Stevens 2009 (Sharks & Rays of Australia, 2nd Edition, Harvard University Press, Cambridge)
Apristurus spongiceps	Hawaii	572	1482	Compagno et al. 2005 (Sharks of the World, Harper Collins, London)	Springer 1979 (NOAA Tech. Rep. NMFS Circ. 422: 1-153)
Apristurus spongiceps	Indonesia	572	1482	Compagno et al. 2005 (Sharks of the World, Harper Collins, London)	Compagno et al. 2005 (Sharks of the World, Harper Collins, London)
Apristurus stenseni	Panama	915	975	Compagno et al. 2005 (Sharks of the World, Harper Collins, London)	Springer 1979 (NOAA Tech. Rep. NMFS Circ. 422: 1-153)
Apristurus melanoasper	Australia	880	1275	Nakaya et al. 2008 (In: Descriptions of New Australia Chondrichthyans (Last et al., eds.), CSIRO Mar. Atmosph. Res. Paper 22: 61-74)	Nakaya et al. 2008 (In: Descriptions of New Australia Chondrichthyans (Last et al., eds.), CSIRO Mar. Atmosph. Res. Paper 22: 61-74), Last & Stevens 2009 (Sharks & Rays of Australia, 2nd Edition, Harvard University Press, Cambridge)
Apristurus melanoasper	rest	512	1520	Nakaya et al. 2008 (In: Descriptions of New Australia Chondrichthyans (Last et al., eds.), CSIRO Mar. Atmosph. Res. Paper 22: 61-74)	Nakaya et al. 2008 (In: Descriptions of New Australia Chondrichthyans (Last et al., eds.), CSIRO Mar. Atmosph. Res. Paper 22: 61-74), Last & Stevens 2009 (Sharks & Rays of Australia, 2nd Edition, Harvard University Press, Cambridge), Iglésias et al. 2004 (Cybium 28:345-356)
Apristurus ampliceps	Australia and New Zealand	800	1503	Sasahara et al. 2008 (In: Descriptions of New Australia Chondrichthyans (Last et al., eds.), CSIRO Mar. Atmosph. Res. Paper 22: 93-104)	Sasahara et al. 2008 (In: Descriptions of New Australia Chondrichthyans (Last et al., eds.), CSIRO Mar. Atmosph. Res. Paper 22: 93-104)
Apristurus pinguis	Australia	1020	1500	Last & Stevens 1994 (Sharks and Rays of Australia, CSIRO, Melbourne)	Kawauchi et al. 2008 (In: Descriptions of New Australia Chondrichthyans (Last et al., eds.), CSIRO Mar. Atmosph. Res. Paper 22: 75-92), Last & Stevens 2009 (Sharks & Rays of Australia, 2nd Edition, Harvard University Press, Cambridge)
Apristurus pinguis	rest	996	2057	Kawauchi et al. 2008 (In: Descriptions of New Australia Chondrichthyans (Last et al., eds.), CSIRO Mar. Atmosph. Res. Paper 22: 75-92)	Kawauchi et al. 2008 (In: Descriptions of New Australia Chondrichthyans (Last et al., eds.), CSIRO Mar. Atmosph. Res. Paper 22: 75-92)
Apristurus bucephalus	W Australia	920	1140	White et al. 2008 (In: Descriptions of New Australia Chondrichthyans (Last et al., eds.), CSIRO Mar. Atmosph. Res. Paper 22:105-112)	White et al. 2008 (In: Descriptions of New Australia Chondrichthyans (Last et al., eds.), CSIRO Mar. Atmosph. Res. Paper 22:105-112)
Apristurus australis	W Australia	486	1035	Sato et al. 2008 (In: Descriptions of New Australia Chondrichthyans (Last et al., eds.), CSIRO Mar. Atmosph. Res. Paper 22:113-121)	Sato et al. 2008 (In: Descriptions of New Australia Chondrichthyans (Last et al., eds.), CSIRO Mar. Atmosph. Res. Paper 22: 113-121), Last & Stevens 2009 (Sharks & Rays of Australia, 2nd Edition, Harvard University Press, Cambridge)
Apristurus australis	E Australia	486	1035	Sato et al. 2008 (In: Descriptions of New Australia Chondrichthyans (Last et al., eds.), CSIRO Mar. Atmosph. Res. Paper 22:113-121)	Sato et al. 2008 (In: Descriptions of New Australia Chondrichthyans (Last et al., eds.), CSIRO Mar. Atmosph. Res. Paper 22:, pp 113-121)
Asymbolus funebris	SW Australia	144	144	Compagno et al. 1999 (In: Australian Catsharks of the Genus Asymbolus (Last, ed.), CSIRO Mar. Lab. Rep. 239: 2-18)	Compagno et al. 1999 (In: Australian Catsharks of the Genus Asymbolus (Last, ed.), CSIRO Mar. Lab. Rep. 239: 2-18)
Asymbolus occiduus	Australia	98	250	Last et al. 1999 (In: Australian Catsharks of the Genus Asymbolus (Last, ed.), CSIRO Mar. Lab. Rep. 239:19-35)	Last et al. 1999 (In: Australian Catsharks of the Genus Asymbolus (Last, ed.), CSIRO Mar. Lab. Rep. 239:19-35)
Asymbolus rubiginosus	Australia	25	540	Last et al. 1999 (In: Australian Catsharks of the Genus Asymbolus (Last, ed.), CSIRO Mar. Lab. Rep. 239:19-35)	Last et al. 1999 (In: Australian Catsharks of the Genus Asymbolus (Last, ed.), CSIRO Mar. Lab. Rep. 239:19-35), GBIF
Asymbolus submaculatus	Australia	30	200	Last et al. 1999 (In: Australian Catsharks of the Genus Asymbolus (Last, ed.), CSIRO Mar. Lab. Rep. 239:19-35)	Compagno et al. 1999 (In: Australian Catsharks of the Genus Asymbolus (Last, ed.), CSIRO Mar. Lab. Rep. 239: 2-18)
Asymbolus vincenti	Australia	130	220	Last & Stevens 1994 (Sharks and Rays of Australia, CSIRO, Melbourne)	Last & Stevens 2009 (Sharks & Rays of Australia, 2nd Edition, Harvard University Press, Cambridge)
Asymbolus galacticus	New Caledonia	235	550	Séret & Last 2008 (Cybium 32: 137-143)	Séret & Last 2008 (Cybium 32: 137-143)
Atelomycterus fasciatus	Australia	27	122	Compagno et al. 2005 (Sharks of the World, Harper Collins, London)	Compagno et al. 2005 (Sharks of the World, Harper Collins, London), Last & Stevens 2009 (Sharks & Rays of Australia, 2nd Edition, Harvard University Press, Cambridge), Jacobsen & Bennett 2007 (Zootaxa 1520: 19-36)
Atelomycterus macleayi	Australia	0	3.5	Compagno et al. 2005 (Sharks of the World, Harper Collins, London)	Compagno et al. 2005 (Sharks of the World, Harper Collins, London), Last & Stevens 2009 (Sharks & Rays of Australia, 2nd Edition, Harvard University Press, Cambridge)
Atelomycterus marmoratus	all areas	0	50	Compagno et al. 2005 (Sharks of the World, Harper Collins, London)	Compagno et al. 2005 (Sharks of the World, Harper Collins, London), Yano et al. 2005 (Sharks and Rays of Malaysia and Brunei Darussalam, SEAFDEC MFRDMD, Terengganu)
Atelomycterus baliensis	Bali	NA	NA	NA	White et al. 2005 (Cybium 29: 33-40)
Atelomycterus marnkalha	Australia	10	74	Jacobsen & Bennett 2007 (Zootaxa 1520: 19-36)	Jacobsen & Bennett 2007 (Zootaxa 1520: 19-36)
Aulohalaelurus labiosus	Australia	0	4	Compagno et al. 2005 (Sharks of the World, Harper Collins, London)	Last & Stevens 2009 (Sharks & Rays of Australia, 2nd Edition, Harvard University Press, Cambridge)
Bythaelurus alcocki	Oman	1134	1262	Compagno et al. 2005 (Sharks of the World, Harper Collins, London)	Compagno et al. 2005 (Sharks of the World, Harper Collins, London), Eschmeyer & Fricke (eds.) (Catalog of Fishes electronic version)
Bythaelurus canescens	Peru	600	700	Springer 1979 (NOAA Tech. Rep. NMFS Circ. 422: 1-153)	Springer 1979 (NOAA Tech. Rep. NMFS Circ. 422: 1-153)
Bythaelurus canescens	Chile	250	700	Compagno et al. 2005 (Sharks of the World, Harper Collins, London)	Compagno et al. 2005 (Sharks of the World, Harper Collins, London), GBIF
Bythaelurus dawsoni	New Zealand	250	800	Francis 2006 (Environ. Biol. Fish. 75: 295-306)	Francis 2006 (Environ. Biol. Fish. 75: 295-306)
Bythaelurus lutarius	Mozambique	338	766	Compagno et al. 2005 (Sharks of the World, Harper Collins, London)	Compagno et al. 2005 (Sharks of the World, Harper Collins, London), Compagno et al. 1989 (Guide to the Sharks and Rays of Southern Africa, Struik, Cape Town)
Bythaelurus lutarius	Somalia	463	628	Brauer 1908 (Wissenschaftliche ergebnisse der Deutschen tiefsee-expedition auf dem dampfer “Valdivia” 1898-1899, Verlag von Gustav Fischer, Jena)	Brauer 1908 (Wissenschaftliche ergebnisse der Deutschen tiefsee-expedition auf dem dampfer “Valdivia” 1898-1899, Verlag von Gustav Fischer, Jena)
Bythaelurus incanus	Australia	900	1000	Last & Stevens 2008 (In: Descriptions of New Australia Chondrichthyans (Last et al., eds.), CSIRO Mar. Atmosph. Res. Paper 22: 123-128)	Last & Stevens 2008 (In: Descriptions of New Australia Chondrichthyans (Last et al., eds.), CSIRO Mar. Atmosph. Res. Paper 22: 123-128)
Cephaloscyllium fasciatum	S China Sea	219	450	Compagno et al. 2005 (Sharks of the World, Harper Collins, London)	Schaaf-Da Silva & Ebert 2008 (Zootaxa 1872:1-28), GBIF
Cephaloscyllium hiscosellum	NW Australia	294	420	White & Ebert 2008 (In: Descriptions of New Australia Chondrichthyans (Last et al., eds.), CSIRO Mar. Atmosph. Res. Paper 22: 171-178)	White & Ebert 2008 (In: Descriptions of New Australia Chondrichthyans (Last et al., eds.), CSIRO Mar. Atmosph. Res. Paper 22: 171-178)
Cephaloscyllium isabellum	New Zealand	0	673	Compagno et al. 2005 (Sharks of the World, Harper Collins, London)	Compagno et al. 2005 (Sharks of the World, Harper Collins, London), Schaaf-Da Silva & Ebert 2008 (Zootaxa 1872:1-28), GBIF
Cephaloscyllium laticeps	Australia	0	60	Last & Stevens 1994 (Sharks and Rays of Australia, CSIRO, Melbourne)	Last & Stevens 2009 (Sharks & Rays of Australia, 2nd Edition, Harvard University Press, Cambridge)
Cephaloscyllium umbratile	all areas	18	220	Nakabo (ed.) 2002 (Fishes of Japan Vol 1, Tokai University Press, Tokyo)	Compagno et al. 2005 (Sharks of the World, Harper Collins, London), Nakabo (ed.) 2002 (Fishes of Japan Vol 1, Tokai University Press, Tokyo), Schaaf-Da Silva & Ebert 2008 (Zootaxa 1872: 1-28)
Cephaloscyllium ventriosum	all areas	0	40	Ebert 2003 (Sharks, Rays and Chimaeras of California, University of California Press, Berkeley)	Schaaf-Da Silva & Ebert 2008 (Zootaxa 1872:59-68)
Cephaloscyllium albipinnum	Australia	126	554	Last et al. 2008 (In: Descriptions of New Australia Chondrichthyans (Last et al., eds.), CSIRO Mar. Atmosph. Res. Paper 22: 147-158)	Last et al. 2008 (In: Descriptions of New Australia Chondrichthyans (Last et al., eds.), CSIRO Mar. Atmosph. Res. Paper 22: 147-158)
Cephaloscyllium variegatum	Australia	114	606	Last & White 2008 (In: Descriptions of New Australia Chondrichthyans (Last et al., eds.), CSIRO Mar. Atmosph. Res. Paper 22: 159-170)	Last & White 2008 (In: Descriptions of New Australia Chondrichthyans (Last et al., eds.), CSIRO Mar. Atmosph. Res. Paper 22: 159-170)
Cephaloscyllium zebrum	Australia	444	454	Last & White 2008 (In: Descriptions of New Australia Chondrichthyans (Last et al., eds.), CSIRO Mar. Atmosph. Res. Paper 22: 159-170)	Last & White 2008 (In: Descriptions of New Australia Chondrichthyans (Last et al., eds.), CSIRO Mar. Atmosph. Res. Paper 22: 159-170)
Cephaloscyllium cooki	all areas	223	300	Last et al. 2008 (In: Descriptions of New Australia Chondrichthyans (Last et al., eds.), CSIRO Mar. Atmosph. Res. Paper 22: 129-146)	Last et al. 2008 (In: Descriptions of New Australia Chondrichthyans (Last et al., eds.), CSIRO Mar. Atmosph. Res. Paper 22: 129-146)
Cephaloscyllium pictum	Indonesia	NA	NA	NA	Last et al. 2008 (In: Descriptions of New Australia Chondrichthyans (Last et al., eds.), CSIRO Mar. Atmosph. Res. Paper 22: 129-146)
Cephaloscyllium signourum	Fiji	480	700	Last et al. 2008 (In: Descriptions of New Australia Chondrichthyans (Last et al., eds.), CSIRO Mar. Atmosph. Res. Paper 22: 129-146)	Last et al. 2008 (In: Descriptions of New Australia Chondrichthyans (Last et al., eds.), CSIRO Mar. Atmosph. Res. Paper 22: 129-146)
Cephaloscyllium speccum	Australia	150	455	Last et al. 2008 (In: Descriptions of New Australia Chondrichthyans (Last et al., eds.), CSIRO Mar. Atmosph. Res. Paper 22: 129-146)	Last et al. 2008 (In: Descriptions of New Australia Chondrichthyans (Last et al., eds.), CSIRO Mar. Atmosph. Res. Paper 22: 129-146)
Cephaloscyllium sarawakensis	all areas	118	165	Yano et al. 2005 (Sharks and Rays of Malaysia and Brunei Darussalam, SEAFDEC MFRDMD, Terengganu)	Yano et al. 2005 (Sharks and Rays of Malaysia and Brunei Darussalam, SEAFDEC MFRDMD, Terengganu), Schaaf-Da Silva & Ebert 2008 (Zootaxa 1872:1-28), Inoue & Nakaya 2006 (Species Diversity 11:77-92), Compagno et al. 2005 (Sharks of the World, Harper Collins, London)
Cephaloscyllium circulopullum	Malaysia	118	165	Yano et al. 2005 (Sharks and Rays of Malaysia and Brunei Darussalam, SEAFDEC MFRDMD, Terengganu)	Yano et al. 2005 (Sharks and Rays of Malaysia and Brunei Darussalam, SEAFDEC MFRDMD, Terengganu)
Cephaloscyllium maculatum	Taiwan	NA	NA	NA	Schaaf-Da Silva & Ebert 2008 (Zootaxa 1872:1-28)
Cephaloscyllium pardelotum	Taiwan	NA	NA	NA	Schaaf-Da Silva & Ebert 2008 (Zootaxa 1872:1-28)
Cephaloscyllium sp Philippines	Philippines	NA	NA	NA	Compagno et al. 2005 (CSIRO Mar. Lab. Rep. 243:1-103), Schaaf-Da Silva & Ebert 2008 (Zootaxa 1872:1-28)
Cephaloscyllium sp Sokotra	Sokotra	405	442	Gordon 1999 (In: Case Studies of the Management of Elasmobranch Fisheries (Shotton, ed.), FAO, Rome, p. 774-818)	Gordon 1999 (In: Case Studies of the Management of Elasmobranch Fisheries (Shotton, ed.), FAO, Rome, p. 774-818)
Cephalurus sp A	E Pacific	250	700	Springer 1979 (NOAA Tech. Rep. NMFS Circ. 422: 1-153), Sielfeld & Vargas 1996 (Invest. Mar. 24:3-17)	Springer 1979 (NOAA Tech. Rep. NMFS Circ. 422: 1-153), Sielfeld & Vargas 1996 (Invest. Mar. 24:3-17)
Cephalurus cephalus	Mexico	155	927	Compagno et al. 2005 (Sharks of the World, Harper Collins, London)	Springer 1979 (NOAA Tech. Rep. NMFS Circ. 422: 1-153), Compagno et al. 2005 (Sharks of the World, Harper Collins, London, Balart et al. 2000 (Fish. Bull. 98:219-221)
Figaro boardmani	Australia	150	640	Last & Stevens 1994 (Sharks and Rays of Australia, CSIRO, Melbourne)	Last & Stevens 2009 (Sharks & Rays of Australia, 2nd Edition, Harvard University Press, Cambridge)
Figaro striatus	NE Australia	300	419	Gledhill et al. 2008 (In: Descriptions of New Australia Chondrichthyans (Last et al., eds.), CSIRO Mar. Atmosph. Res. Paper 22: 179-188)	Gledhill et al. 2008 (In: Descriptions of New Australia Chondrichthyans (Last et al., eds.), CSIRO Mar. Atmosph. Res. Paper 22: 179-188)
Galeus antillensis	all areas	293	658	Compagno et al. 2005 (Sharks of the World, Harper Collins, London)	Compagno 2002 (Sharks, In: The Living Marine Resources of the Western Central Atlantic Vol. 1 (Carpenter K, ed.), FAO, Rome), Konstantinou et al. 2000 (Environ. Biol. Fish. 57:117-129)
Galeus arae	all areas	292	732	Compagno et al. 2005 (Sharks of the World, Harper Collins, London)	Compagno 2002 (Sharks, In: The Living Marine Resources of the Western Central Atlantic Vol. 1 (Carpenter K, ed.), FAO, Rome), Konstantinou et al. 2000 (Environ. Biol. Fish. 57:117-129)
Galeus atlanticus	Morocco	400	600	Compagno et al. 2005 (Sharks of the World, Harper Collins, London)	Compagno et al. 2005 (Sharks of the World, Harper Collins, London, Castilho et al. 2007 (J. Fish. Biol. 70(Suppl C): 346-358), GBIF
Galeus eastmani	all areas	150	450	Horie & Tanaka 2000 (Fish. Sci. 66:812-825)	Horie & Tanaka 2000 (Fish. Sci. 66:812-825), Compagno et al. 2005 (Sharks of the World, Harper Collins, London, Nakabo (ed.) 2002 (Fishes of Japan Vol 1, Tokai University Press, Tokyo), GBIF
Galeus gracilis	N Australia	290	470	Compagno et al. 2005 (Sharks of the World, Harper Collins, London)	Compagno & Stevens 1993 (Records Aust. Mus. 45:171-194), Séret & Last 2008 (Zootaxa 1813:19-28)
Galeus priapus	New Caledonia	620	830	Séret & Last 2008 (Zootaxa 1813:19-28)	Séret & Last 2008 (Zootaxa 1813:19-28)
Galeus melastomus	N Africa	200	500	Compagno et al. 2005 (Sharks of the World, Harper Collins, London)	Compagno 1984 (Sharks of the World, FAO, Rome), Compagno et al. 2005 (Sharks of the World, Harper Collins, London)
Galeus melastomus	W Europe	200	500	Compagno et al. 2005 (Sharks of the World, Harper Collins, London)	Compagno 1984 (Sharks of the World, FAO, Rome), Compagno et al. 2005 (Sharks of the World, Harper Collins, London), Pakhorukov 2008 (J. Ichthyol. 48:114-123)
Galeus melastomus	UK	183	500	Wheeler et al. 2004 (J. Fish Biol. 65(Suppl. B): 1-40), Compagno et al. 2005 (Sharks of the World, Harper Collins, London)	Wheeler et al. 2004 (J. Fish Biol. 65(Suppl. B): 1-40), Compagno et al. 2005 (Sharks of the World, Harper Collins, London)
Galeus melastomus	Norway	51	665	Williams et al. 2008 (ICES J. Mar. Sci. 65:1161-1174)	Williams et al. 2008 (ICES J. Mar. Sci. 65:1161-1174)
Galeus melastomus	North Sea	55	500	Compagno et al. 2005 (Sharks of the World, Harper Collins, London)	Compagno 1984 (Sharks of the World, FAO, Rome), Compagno et al. 2005 (Sharks of the World, Harper Collins, London), GBIF
Galeus melastomus	Mediterranean	100	1200	Capapé et al. 2008 (J. Mar. Biol. Assoc. UK 88:415-421), Serena 2005 (Field Identification Guide to the Sharks and Rays of the Mediterranean and Black Sea, FAO, Rome)	Compagno et al. 2005 (Sharks of the World, Harper Collins, London, G Golani 2005 (Zootaxa 947:1-90),Schneider & Bauchot 1987 (Fiches FAO d'Identification des Especes pour les Besoins de la Peche: Mediterranée et Mer Noire, Vol 2, FAO, Rome), Bilecenoglu et al. 2002 (Zootaxa 113:1-194)
Galeus melastomus	Azores	200	500	Compagno et al. 2005 (Sharks of the World, Harper Collins, London)	Compagno 1984 (Sharks of the World, FAO, Rome), Compagno et al. 2005 (Sharks of the World, Harper Collins, London)
Galeus murinus	N Atlantic Ridge	380	1250	Compagno et al. 2005 (Sharks of the World, Harper Collins, London)	Hareide & Garnes 2001 (Fish. Res. 51:297-310), Gordon 1999 (In: Case Studies of the Management of Elasmobranch Fisheries (Shotton, ed.), FAO, Rome, p. 774-818
Galeus murinus	rest	380	1250	Compagno et al. 2005 (Sharks of the World, Harper Collins, London)	Gordon 1999 (In: Case Studies of the Management of Elasmobranch Fisheries (Shotton, ed.), FAO, Rome, p. 774-818), Mauchline & Gordon 1983 (Mar. Biol. 75:269-278), Compagno 1984 (Sharks of the World, FAO, Rome), Compagno et al. 2005 (Sharks of the World, Harper Collins, London)
Galeus nipponensis	Japan	150	540	Horie & Tanaka 2000 (Fish. Sci. 66:812-825), Compagno et al. 2005	Springer 1979 (NOAA Tech. Rep. NMFS Circ. 422: 1-153), Nakabo (ed.) 2002 (Fishes of Japan Vol 1, Tokai University Press, Tokyo), Compagno et al. 2005
Galeus piperatus	Mexico	275	1326	Compagno et al. 2005 (Sharks of the World, Harper Collins, London)	Matthews 1975 (J. Fish Biol. 7:77-82)
Galeus polli	Africa	159	720	Compagno et al. 2005 (Sharks of the World, Harper Collins, London)	Springer 1979 (NOAA Tech. Rep. NMFS Circ. 422: 1-153), Compagno 1984 (Sharks of the World, FAO, Rome), Compagno et al. 2005 (Sharks of the World, Harper Collins, London)
Galeus sp 1	Philippines	NA	NA	NA	Compagno et al. 2005 (CSIRO Mar. Lab. Rep. 243:1-103)
Galeus sauteri	Philippines	100	200	Chen et al. 1996 (Ichthyol. Res. 43:231-237)	Compagno et al. 2005 (CSIRO Mar. Lab. Rep. 243:1-103)
Galeus sauteri	Taiwan	60	90	Compagno et al. 2005 (Sharks of the World, Harper Collins, London)	Compagno et al. 2005 (Sharks of the World, Harper Collins, London)
Galeus sauteri	Japan	100	200	Chen et al. 1996 (Ichthyol. Res. 43:231-237)	Compagno et al. 2005 (Sharks of the World, Harper Collins, London, Nakabo (ed.) 2002 (Fishes of Japan Vol 1, Tokai University Press, Tokyo)
Galeus schultzi	Philippines	329	431	Compagno et al. 2005 (Sharks of the World, Harper Collins, London)	Springer 1979 (NOAA Tech. Rep. NMFS Circ. 422: 1-153), Compagno et al. 2005 (CSIRO Mar. Lab. Rep. 243:1-103)
Galeus springeri	Caribbean	457	699	Compagno et al. 2005 (Sharks of the World, Harper Collins, London)	Konstantinou & Cozzi 1998 (Copeia 1998: 151-158), Compagno 2002 (Sharks, In: The Living Marine Resources of the Western Central Atlantic Vol. 1 (Carpenter K, ed.), FAO, Rome)
Halaelurus boesemani	Gulf of Aden	67	72	Springer 1979 (NOAA Tech. Rep. NMFS Circ. 422: 1-153)	Springer 1979 (NOAA Tech. Rep. NMFS Circ. 422: 1-153), Bonfil & Abdallah 2004 (Field Identification Guide to the Sharks and Rays of the Red Sea and the Gulf of Aden, FAO, Rome)	All records outside of the Gulf of Aden adscribed to H. maculatus, H. sellum, and H. buergeri according to Compagno et al. 2005 (CSIRO Mar. Lab. Rep. 243:1-103) and White et al. 2007 (Zootaxa 1639:1-21)
Halaelurus sellus	NW Australia	62	164	White et al. 2007 (Zootaxa 1639:1-21)	White et al. 2007 (Zootaxa 1639:1-21)
Halaelurus buergeri	Japan	80	100	Compagno et al. 2005 (Sharks of the World, Harper Collins, London)	Nakabo (ed.) 2002 (Fishes of Japan Vol 1, Tokai University Press, Tokyo), Nakaya 1975 (Mem. Fac. Fish. Hokkaido Univ. 23: 1-94)
Halaelurus buergeri	China	80	100	Compagno et al. 2005 (Sharks of the World, Harper Collins, London)	Springer 1979 (NOAA Tech. Rep. NMFS Circ. 422: 1-153), Compagno et al. 2005 (CSIRO Mar. Lab. Rep. 243:1-103)
Halaelurus maculosus	Philippines	NA	NA	NA	White et al. 2007 (Zootaxa 1639:1-21), Compagno et al. 2005 (CSIRO Mar. Lab. Rep. 243:1-103). All Philippine records of H. buergeri referred to this species.	All Philippine records of H. buergeri referred to this species.
Halaelurus lineatus	S Africa	0	290	Compagno et al. 2005 (Sharks of the World, Harper Collins, London)	Springer 1979 (NOAA Tech. Rep. NMFS Circ. 422: 1-153)
Halaelurus natalensis	South Africa	0	114	Compagno et al. 2005 (Sharks of the World, Harper Collins, London)	Compagno et al. 1989 (Guide to the Sharks and Rays of Southern Africa, Struik, Cape Town), Compagno et al. 2005 (Sharks of the World, Harper Collins, London
Halaelurus quagga	all areas	54	186	Compagno et al. 2005 (Sharks of the World, Harper Collins, London)	Springer 1979 (NOAA Tech. Rep. NMFS Circ. 422: 1-153), Compagno 1984 (Sharks of the World, FAO, Rome)
Haploblepharus edwardsi	W Cape	0	133	Compagno et al. 2005 (Sharks of the World, Harper Collins, London, Human 2007 (Zootaxa 1451:1-40)	Human 2007 (Zootaxa 1451:1-40)
Haploblepharus edwardsi	E Cape	30	133	Compagno et al. 2005 (Sharks of the World, Harper Collins, London, Human 2007 (Zootaxa 1451:1-40)	Human 2007 (Zootaxa 1451:1-40)
Haploblepharus fuscus	South Africa	0	35	Compagno et al. 2005 (Sharks of the World, Harper Collins, London)	Human 2007 (Zootaxa 1451:1-40)
Haploblepharus pictus	S Africa	0	35	Compagno et al. 2005 (Sharks of the World, Harper Collins, London)	Human 2007 (Zootaxa 1451:1-40)
Haploblepharus kistnasamyi	South Africa	0	30	Human & Compagno 2006 (Zootaxa 1318: 41-58), Human 2007 (Zootaxa 1451:1-40)	Human & Compagno 2006 (Zootaxa 1318: 41-58), Human 2007 (Zootaxa 1451:1-40)
Holohalaelurus melanostigma	E Africa	607	658	Human 2006 (Zootaxa 1315:1-56)	Human 2006 (Zootaxa 1315:1-56)
Holohalaelurus punctatus	SE Africa	220	420	Compagno et al. 2005 (Sharks of the World, Harper Collins, London)	Human 2006 (Zootaxa 1315:1-56)
Holohalaelurus punctatus	Madagascar	220	420	Compagno et al. 2005 (Sharks of the World, Harper Collins, London)	Human 2006 (Zootaxa 1315:1-56)
Holohalaelurus regani	S Africa	150	1075	Human 2006 (Zootaxa 1315:1-56)	Human 2006 (Zootaxa 1315:1-56)
Holohalaelurus favus	SE Africa	200	740	Compagno et al. 2005 (Sharks of the World, Harper Collins, London)	Human 2006 (Zootaxa 1315:1-56)
Holohalaelurus grennian	E Africa	238	300	Human 2006 (Zootaxa 1315:1-56)	Human 2006 (Zootaxa 1315:1-56)
Parmaturus bigus	Australia	590	606	Séret & Last 2007 (Zootaxa 1657: 23-39)	Séret & Last 2007 (Zootaxa 1657: 23-39)
Parmaturus campechiensis	Gulf of Mexico	1097	1097	Compagno et al. 2005 (Sharks of the World, Harper Collins, London)	Compagno et al. 2005 (Sharks of the World, Harper Collins, London, Compagno 2002 (Sharks, In: The Living Marine Resources of the Western Central Atlantic Vol. 1 (Carpenter K, ed.), FAO, Rome), GBIF
Parmaturus macmillani	all areas	950	1003	Compagno et al. 2005 (Sharks of the World, Harper Collins, London)	Compagno et al. 2005 (Sharks of the World, Harper Collins, London), GBIF
Parmaturus melanobranchius	South China Sea	540	835	Compagno et al. 2005 (Sharks of the World, Harper Collins, London)	Chan 1966 (J. Zool. 148: 218-237)
Parmaturus xaniurus	NE Pacific	91	1251	Compagno et al. 2005 (Sharks of the World, Harper Collins, London)	Ebert 2003 (Sharks, Rays and Chimaeras of California, University of California Press, Berkeley), Love et al. 2005 (Resource Inventory of Marine and Estuarine Fishes of the West Coast and Alaska: A Checklist of North Paciﬁc and Arctic Ocean Species from Baja California to the Alaska–Yukon Border, U. S. Geological Survey, Seattle), GBIF
Parmaturus albimarginatus	New Caledonia	590	732	Séret & Last 2007 (Zootaxa 1657: 23-39)	Séret & Last 2007 (Zootaxa 1657: 23-39)
Parmaturus albipenis	New Caledonia	688	732	Séret & Last 2007 (Zootaxa 1657: 23-39)	Séret & Last 2007 (Zootaxa 1657: 23-39)
Parmaturus lanatus	Indonesia	840	855	Séret & Last 2007 (Zootaxa 1657: 23-39)	Séret & Last 2007 (Zootaxa 1657: 23-39)
Poroderma africanum	South Africa	0	282	Compagno et al. 2005 (Sharks of the World, Harper Collins, London)	Human 2006 (Zootaxa 1229: 1-32)
Poroderma pantherinum	South Africa	0	256	Compagno et al. 2005 (Sharks of the World, Harper Collins, London)	Human 2006 (Zootaxa 1229: 1-32)
Schroederichthys bivius	Chile	14	359	Compagno et al. 2005 (Sharks of the World, Harper Collins, London)	Springer 1979 (NOAA Tech. Rep. NMFS Circ. 422: 1-153), Compagno et al. 2005 (Sharks of the World, Harper Collins, London), GBIF
Schroederichthys bivius	Patagonia	14	359	Compagno et al. 2005 (Sharks of the World, Harper Collins, London)	Menni et al. 1979 (Rev. Mus. Arg. Cienc. Nat. Bernardino Rivadavia 2: 71-88), Laptikhovsky et al. 2001 (J. Mar. Biol. Assoc. UK 81: 1015-1018)
Schroederichthys bivius	SW Atlantic	50	359	Menni et al. 1979 (Rev. Mus. Arg. Cienc. Nat. Bernardino Rivadavia 2: 71-88), Compagno et al. 2005 (Sharks of the World, Harper Collins, London	Menni et al. 1979 (Rev. Mus. Arg. Cienc. Nat. Bernardino Rivadavia 2: 71-88), Soto 2001 (Mare Magnum 1:51-120)
Schroederichthys bivius	Brazil	400	500	Lessa et al. 1999 (Biodiversidade de Elasmobrânquios do Brasil, Ministério do Meio Ambiente, Recife)	Lessa et al. 1999 (Biodiversidade de Elasmobrânquios do Brasil, Ministério do Meio Ambiente, Recife), GBIF
Schroederichthys chilensis	SE Pacific	1	50	Compagno et al. 2005 (Sharks of the World, Harper Collins, London)	Springer 1979 (NOAA Tech. Rep. NMFS Circ. 422: 1-153), Fariña & Ojeda 1993 (Copeia 1993: 545-549)
Schroederichthys maculatus	Caribbean	190	410	Compagno et al. 2005 (Sharks of the World, Harper Collins, London)	Springer 1979 (NOAA Tech. Rep. NMFS Circ. 422: 1-153), Compagno 2002 (Sharks, In: The Living Marine Resources of the Western Central Atlantic Vol. 1 (Carpenter K, ed.), FAO, Rome), Compagno et al. 2005 (Sharks of the World, Harper Collins, London), GBIF
Schroederichthys saurisqualus	Brazil	122	435	Soto 2001 (Mare Magnum 1:37-50)	Soto 2001 (Mare Magnum 1:37-50)
Schroederichthys tenuis	Brazil	72	450	Compagno et al. 2005 (Sharks of the World, Harper Collins, London)	Springer 1979 (NOAA Tech. Rep. NMFS Circ. 422: 1-153), Gomes et al. 2006 (Zootaxa 1119:29-58)
Scyliorhinus haeckelli	Uruguay	140	495	Compagno et al. 2005 (Sharks of the World, Harper Collins, London, Soto 2001 (Mare Magnum 1:51-120)	Bacilieri 2005 (Revisão Taxonômica do Gênero Scyliorhinus Blainville, 1816 (Carcharhiniformes, Scyliorhinidae), nas Regiões Sudeste e Sul do Brasil, MSc Thesis, Universidade Estadual Paulista, Rio Claro), Soto 2001 (Mare Magnum 1:51-120), Menni et al. 1984 (Peces Marinos de la Argentina y Uruguay, Hemisferio Sur, Buenos Aires)	S. besnardi included here
Scyliorhinus haeckelli	Brazil	35	485	Soto 2001 (Mare Magnum 1:51-120)	Bacilieri 2005 (Revisão Taxonômica do Gênero Scyliorhinus Blainville, 1816 (Carcharhiniformes, Scyliorhinidae), nas Regiões Sudeste e Sul do Brasil, MSc Thesis, Universidade Estadual Paulista, Rio Claro), Soto 2001 (Mare Magnum 1:51-120)	S. besnardi included here
Scyliorhinus haeckelli	Venezuela	37	439	Compagno 2002 (Sharks, In: The Living Marine Resources of the Western Central Atlantic Vol. 1 (Carpenter K, ed.), FAO, Rome)	Compagno 2002 (Sharks, In: The Living Marine Resources of the Western Central Atlantic Vol. 1 (Carpenter K, ed.), FAO, Rome), Soto 2001 (Mare Magnum 1:51-120)
Scyliorhinus sp. A	Brazil	400	600	Soto 2001 (Mare Magnum 1:51-120)	Soto 2001 (Mare Magnum 1:51-120)
Scyliorhinus sp. B	Brazil	150	400	Lessa et al. 1999 (Biodiversidade de Elasmobrânquios do Brasil, Ministério do Meio Ambiente, Recife), Soto 2001 (Mare Magnum 1:51-120)	Lessa et al. 1999 (Biodiversidade de Elasmobrânquios do Brasil, Ministério do Meio Ambiente, Recife), Soto 2001 (Mare Magnum 1:51-120)	S. hesperius from NE Brazil included here
Scyliorhinus boa	Caribbean	229	676	Compagno et al. 2005 (Sharks of the World, Harper Collins, London, Soto 2001 (Mare Magnum 1:51-120, Compagno 2002 (Sharks, In: The Living Marine Resources of the Western Central Atlantic Vol. 1 (Carpenter K, ed.), FAO, Rome)	Kiraly et al. (Mar Fish. Rev 65(4):1-63), Compagno 2002 (Sharks, In: The Living Marine Resources of the Western Central Atlantic Vol. 1 (Carpenter K, ed.), FAO, Rome), Compagno et al. 2005 (Sharks of the World, Harper Collins, London, Soto 2001 (Mare Magnum 1:51-120)
Scyliorhinus canicula	N Africa	0	110	Compagno et al. 2005 (Sharks of the World, Harper Collins, London, Soto 2001 (Mare Magnum 1:51-120)	Compagno 1984 (Sharks of the World, FAO, Rome), Compagno et al. 2005 (Sharks of the World, Harper Collins, London)
Scyliorhinus canicula	W Europe	0	110	Compagno et al. 2005 (Sharks of the World, Harper Collins, London, Soto 2001 (Mare Magnum 1:51-120)	Compagno 1984 (Sharks of the World, FAO, Rome), Compagno et al. 2005 (Sharks of the World, Harper Collins, London)
Scyliorhinus canicula	UK	0	110	Compagno et al. 2005 (Sharks of the World, Harper Collins, London, Soto 2001 (Mare Magnum 1:51-120)	Compagno 1984 (Sharks of the World, FAO, Rome), Compagno et al. 2005 (Sharks of the World, Harper Collins, London)
Scyliorhinus canicula	North Sea	0	110	Compagno et al. 2005 (Sharks of the World, Harper Collins, London, Soto 2001 (Mare Magnum 1:51-120)	Compagno 1984 (Sharks of the World, FAO, Rome), Compagno et al. 2005 (Sharks of the World, Harper Collins, London)
Scyliorhinus canicula	Mediterranean	0	250	Serena 2005 (Field Identification Guide to the Sharks and Rays of the Mediterranean and Black Sea, FAO, Rome)	Compagno 1984 (Sharks of the World, FAO, Rome), Compagno et al. 2005 (Sharks of the World, Harper Collins, London), Schneider & Bauchot 1987 (Fiches FAO d'Identification des Especes pour les Besoins de la Peche: Mediterranée et Mer Noire, Vol 2, FAO, Rome)
Scyliorhinus capensis	SW Africa	26	695	Compagno et al. 2005 (Sharks of the World, Harper Collins, London)	Compagno et al. 1989 (Guide to the Sharks and Rays of Southern Africa, Struik, Cape Town), Compagno et al. 2005 (Sharks of the World, Harper Collins, London
Scyliorhinus capensis	SE Africa	200	695	Compagno et al. 2005 (Sharks of the World, Harper Collins, London)	Compagno et al. 1989 (Guide to the Sharks and Rays of Southern Africa, Struik, Cape Town), Compagno et al. 2005 (Sharks of the World, Harper Collins, London
Scyliorhinus cervigoni	W Africa	45	500	Compagno et al. 2005 (Sharks of the World, Harper Collins, London)	Compagno et al. 2005 (Sharks of the World, Harper Collins, London), GBIF
Scyliorhinus garmani	Philippines	NA	NA	NA	Compagno et al. 2005 (CSIRO Mar. Lab. Rep. 243:1-103)
Scyliorhinus hesperius	Caribbean	274	457	Compagno et al. 2005 (Sharks of the World, Harper Collins, London)	Springer 1979 (NOAA Tech. Rep. NMFS Circ. 422: 1-153), Compagno 2002 (Sharks, In: The Living Marine Resources of the Western Central Atlantic Vol. 1 (Carpenter K, ed.), FAO, Rome)
Scyliorhinus meadi	USA	329	548	Compagno et al. 2005 (Sharks of the World, Harper Collins, London)	Springer 1979 (NOAA Tech. Rep. NMFS Circ. 422: 1-153), Compagno 2002 (Sharks, In: The Living Marine Resources of the Western Central Atlantic Vol. 1 (Carpenter K, ed.), FAO, Rome)
Scyliorhinus meadi	Mexico	329	548	Compagno et al. 2005 (Sharks of the World, Harper Collins, London)	Compagno 2002 (Sharks, In: The Living Marine Resources of the Western Central Atlantic Vol. 1 (Carpenter K, ed.), FAO, Rome), GBIF
Scyliorhinus retifer	USA	73	754	Compagno et al. 2005 (Sharks of the World, Harper Collins, London)	Springer 1979 (NOAA Tech. Rep. NMFS Circ. 422: 1-153), Compagno 2002 (Sharks, In: The Living Marine Resources of the Western Central Atlantic Vol. 1 (Carpenter K, ed.), FAO, Rome), Compagno et al. 2005 (Sharks of the World, Harper Collins, London), John et al. 2003 (Can. Field Nat. 117: 475-477)
Scyliorhinus retifer	Caribbean	73	754	Compagno et al. 2005 (Sharks of the World, Harper Collins, London)	Compagno 2002 (Sharks, In: The Living Marine Resources of the Western Central Atlantic Vol. 1 (Carpenter K, ed.), FAO, Rome), GBIF
Scyliorhinus stellaris	all areas	1	125	Compagno et al. 2005 (Sharks of the World, Harper Collins, London)	Compagno 1984 (Sharks of the World, FAO, Rome), Compagno et al. 2005 (Sharks of the World, Harper Collins, London, Schneider & Bauchot 1987 (Fiches FAO d'Identification des Especes pour les Besoins de la Peche: Mediterranée et Mer Noire, Vol 2, FAO, Rome), Reiner 1996 (Publ. Avulsas IPIMAR 2: 1-339), GBIF
Scyliorhinus torazame	all areas	0	320	Compagno et al. 2005 (Sharks of the World, Harper Collins, London)	Nakabo (ed.) 2002 (Fishes of Japan Vol 1, Tokai University Press, Tokyo), Nakaya 1975 (Mem. Fac. Fish. Hokkaido Univ. 23: 1-94)
Scyliorhinus torrei	Bahamas	229	550	Compagno et al. 2005 (Sharks of the World, Harper Collins, London)	Springer 1979 (NOAA Tech. Rep. NMFS Circ. 422: 1-153), Compagno 2002 (Sharks, In: The Living Marine Resources of the Western Central Atlantic Vol. 1 (Carpenter K, ed.), FAO, Rome), Compagno et al. 2005 (Sharks of the World, Harper Collins, London), GBIF
Ctenacis fehlmanni	Somalia	70	170	Compagno 1984 (Sharks of the World, FAO, Rome)	Compagno et al. 2005 (Sharks of the World, Harper Collins, London), GBIF
Eridacnis barbouri	Florida	430	613	Compagno et al. 2005 (Sharks of the World, Harper Collins, London)	Compagno 2002 (Sharks, In: The Living Marine Resources of the Western Central Atlantic Vol. 1 (Carpenter K, ed.), FAO, Rome), GBIF
Eridacnis radcliffei	Gulf of Aden	400	470	Gordon 1999 (In: Case Studies of the Management of Elasmobranch Fisheries (Shotton, ed.), FAO, Rome, p. 774-818)	Gordon 1999 (In: Case Studies of the Management of Elasmobranch Fisheries (Shotton, ed.), FAO, Rome, p. 774-818)
Eridacnis radcliffei	Kenya	NA	NA	NA	Compagno et al. 2005 (Sharks of the World, Harper Collins, London, GBIF
Eridacnis radcliffei	Taiwan	NA	NA	NA	de Carvalho et al. 2003 (Bull. Mar. Sci. 72:923-939)
Eridacnis radcliffei	Philippines	71	766	Compagno et al. 2005 (Sharks of the World, Harper Collins, London)	Compagno et al. 2005 (CSIRO Mar. Lab. Rep. 243:1-103)	“?Eridacnis sp 1” included here
Eridacnis radcliffei	Vietnam	71	766	Compagno et al. 2005 (Sharks of the World, Harper Collins, London)	Compagno 1984 (Sharks of the World, FAO, Rome), Compagno et al. 2005 (Sharks of the World, Harper Collins, London)
Eridacnis sinuans	Sokotra	400	555	Gordon 1999 (In: Case Studies of the Management of Elasmobranch Fisheries (Shotton, ed.), FAO, Rome, p. 774-818)	Gordon 1999 (In: Case Studies of the Management of Elasmobranch Fisheries (Shotton, ed.), FAO, Rome, p. 774-818)
Eridacnis sinuans	Mozambique	180	480	Compagno et al. 1989 (Guide to the Sharks and Rays of Southern Africa, Struik, Cape Town)	Compagno et al. 2005 (Sharks of the World, Harper Collins, London),GBIF
Eridacnis sinuans	Tanzania	180	480	Compagno et al. 1989 (Guide to the Sharks and Rays of Southern Africa, Struik, Cape Town)	Compagno 1984 (Sharks of the World, FAO, Rome), Compagno et al. 2005 (Sharks of the World, Harper Collins, London)
Proscyllium habereri	all areas	50	100	Compagno et al. 2005 (Sharks of the World, Harper Collins, London)	Nakabo (ed.) 2002 (Fishes of Japan Vol 1, Tokai University Press, Tokyo), Yuanding & Qingwen 2001 (Fauna Sinica: Cyclostomata, Chondrichthyes, Science Press, Beijing), Compagno 1984 (Sharks of the World, FAO, Rome), Compagno et al. 2005 (Sharks of the World, Harper Collins, London)	P. venustum included here
Proscyllium magnificum	Andaman Sea	141	144	Last & Vongpanich 2004 (Phuket Mar. Biol. Cent. Res. Bull. 65:23-29)	Last & Vongpanich 2004 (Phuket Mar. Biol. Cent. Res. Bull. 65:23-29)
Gollum attenuatus	New Zealand	129	724	Compagno et al. 2005 (Sharks of the World, Harper Collins, London)	Compagno et al. 2005 (Sharks of the World, Harper Collins, London) Yano 1993 (Environ. Biol. Fish. 38:59-71), Yano 1993 (Jap. J. Ichthyol. 39:345-356), GBIF
Gollum sp A	Philippines	NA	NA	NA	Compagno et al. 2005 (CSIRO Mar. Lab. Rep. 243:1-103)
Gollum sp B	New Caledonia	NA	NA	NA	Compagno et al. 2005 (Sharks of the World, Harper Collins, London ,GBIF	Includes records of G. attenuatus from New Caledonia in GBIF
Pseudotriakis microdon	Japan	200	1890	Compagno et al. 2005 (Sharks of the World, Harper Collins, London)	Yano 1992 (Copeia 1992:460-468)
Pseudotriakis microdon	New Zealand	200	1890	Compagno et al. 2005 (Sharks of the World, Harper Collins, London)	Yano 1992 (Copeia 1992:460-468), GBIF
Pseudotriakis microdon	Taiwan	200	1890	Compagno et al. 2005 (Sharks of the World, Harper Collins, London)	Yuanding & Qingwen 2001 (Fauna Sinica: Cyclostomata, Chondrichthyes, Science Press, Beijing), Randall & Lim 2000 (Raffles Bull. Zool. Suppl. 8:569-667)
Pseudotriakis microdon	Indonesia	200	1890	Compagno et al. 2005 (Sharks of the World, Harper Collins, London)	White et al. 2006 (Economically Important Sharks and Rays of Indonesia, Australian Centre for International Agricultural Research, Canberra)
Pseudotriakis microdon	USA	200	1890	Compagno et al. 2005 (Sharks of the World, Harper Collins, London)	Bigelow & Schroeder 1948 (Sharks, In: Fishes of the Western North Atlantic (J. Tee-Van et al., eds.), Memoirs of the Sears Foundation for Marine Research 1) (Sharks, In: Fishes of the Western North Atlantic (J. Tee-Van et al., eds.), Memoirs of the Sears Foundation for Marine Research 1)
Pseudotriakis microdon	Brazil	200	1890	Compagno et al. 2005 (Sharks of the World, Harper Collins, London)	Soto 2001 (Mare Magnum 1:51-120)
Pseudotriakis microdon	N and NE Atlantic	900	1890	Compagno et al. 2005 (Sharks of the World, Harper Collins, London), Gordon 1999 (In: Case Studies of the Management of Elasmobranch Fisheries (Shotton, ed.), FAO, Rome, p. 774-818	Gordon 1999 (In: Case Studies of the Management of Elasmobranch Fisheries (Shotton, ed.), FAO, Rome, p. 774-818, Hareide & Garnes 2001 (Fish. Res. 51:297-310)
Pseudotriakis microdon	Faroe	500	1890	Gordon 1999 (In: Case Studies of the Management of Elasmobranch Fisheries (Shotton, ed.), FAO, Rome, p. 774-818)	Gordon 1999 (In: Case Studies of the Management of Elasmobranch Fisheries (Shotton, ed.), FAO, Rome, p. 774-818)
Pseudotriakis microdon	Iceland	200	1890	Compagno et al. 2005 (Sharks of the World, Harper Collins, London)	Compagno et al. 2005 (Sharks of the World, Harper Collins, London), Gordon 1999 (In: Case Studies of the Management of Elasmobranch Fisheries (Shotton, ed.), FAO, Rome, p. 774-818
Pseudotriakis microdon	UK	200	1890	Compagno et al. 2005 (Sharks of the World, Harper Collins, London)	Gordon 1999 (In: Case Studies of the Management of Elasmobranch Fisheries (Shotton, ed.), FAO, Rome, p. 774-818), GBIF
Pseudotriakis microdon	France	200	1890	Compagno et al. 2005 (Sharks of the World, Harper Collins, London)	Gordon 1999 (In: Case Studies of the Management of Elasmobranch Fisheries (Shotton, ed.), FAO, Rome, p. 774-818), Forster 1968 (J. Mar. Biol. Assoc. UK 48:479-483), GBIF
Pseudotriakis microdon	Canaries	1350	1890	Yano & Musick 1992 (Copeia 1992:877-886)	Yano & Musick 1992 (Copeia 1992:877-886)
Pseudotriakis microdon	Madeira	200	1890	Compagno et al. 2005 (Sharks of the World, Harper Collins, London)	Cadenat & Blache 1981 (Requins de Méditerranée et d'Atlantique, ORSTOM, Paris)
Pseudotriakis microdon	Azores	200	1890	Compagno et al. 2005 (Sharks of the World, Harper Collins, London)	Pakhorukov 2008 (J. Ichthyol. 48:114-123), Compagno 1984 (Sharks of the World, FAO, Rome)
Pseudotriakis microdon	Comoros, Seychelles, Madagascar	550	1900	Forster et al. 1970 (Proc. R. Soc. Lond. B 175:367-404), Baranes 2003 (Israel J. Zool. 49:33-65)	Forster et al. 1970 (Proc. R. Soc. Lond. B 175:367-404), Baranes 2003 (Israel J. Zool. 49:33-65)
Pseudotriakis microdon	Maldives	200	1890	Compagno et al. 2005 (Sharks of the World, Harper Collins, London)	Anderson & Waheed 1999 (In: Case Studies of the Management of Elasmobranch Fisheries (Shotton, ed.), FAO, Rome, p. 367-401)
Pseudotriakis microdon	Hawaii	200	1890	Compagno et al. 2005 (Sharks of the World, Harper Collins, London)	Compagno 1984 (Sharks of the World, FAO, Rome), Compagno et al. 2005 (Sharks of the World, Harper Collins, London)
Genus A sp A	Maldives	400	1120	Anderson & Ahmed 1993 (The Shark Fisheries of the Maldives, Ministry of Fisheries and Agriculture, Maldives and FAO, Male), Compagno et al. 2005 (Sharks of the World, Harper Collins, London	Anderson & Ahmed 1993 (The Shark Fisheries of the Maldives, Ministry of Fisheries and Agriculture, Maldives and FAO, Male)
Genus A sp A	Sokotra	400	1120	Anderson & Ahmed 1993 (The Shark Fisheries of the Maldives, Ministry of Fisheries and Agriculture, Maldives and FAO, Male), Compagno et al. 2005 (Sharks of the World, Harper Collins, London	Compagno et al. 2005 (Sharks of the World, Harper Collins, London)
Leptocharias smithii	Cabo Verde	50	70	Reiner 1996 (Publ. Avulsas IPIMAR 2: 1-339)	Reiner 1996 (Publ. Avulsas IPIMAR 2: 1-339)
Leptocharias smithii	rest	10	75	Compagno et al. 2005 (Sharks of the World, Harper Collins, London)	Compagno 1984 (Sharks of the World, FAO, Rome), Compagno et al. 2005 (Sharks of the World, Harper Collins, London), GBIF
Furgaleus macki	Australia	0	220	Last & Stevens 1994 (Sharks and Rays of Australia, CSIRO, Melbourne)	Last & Stevens 2009 (Sharks & Rays of Australia, 2nd Edition, Harvard University Press, Cambridge)
Galeorhinus galeus	Australia, Lord Howe	0	550	Last & Stevens 1994 (Sharks and Rays of Australia, CSIRO, Melbourne)	Last & Stevens 2009 (Sharks & Rays of Australia, 2nd Edition, Harvard University Press, Cambridge)
Galeorhinus galeus	New Zealand	0	1100	Cox & Francis 1997 (Sharks and Rays of New Zealand, Canterbury University Press, Christchurch)	Hurst et al. 1999 (N. Z. J. Mar. Freshw. Res. 33:29-48), GBIF
Galeorhinus galeus	British Columbia	0	471	Ebert 2003 (Sharks, Rays and Chimaeras of California, University of California Press, Berkeley)	Hart 1973 (Pacific Fishes of Canada, Fisheries Research Board of Canada, Ottawa), Ebert 2003 (Sharks, Rays and Chimaeras of California, University of California Press, Berkeley)
Galeorhinus galeus	California	0	471	Ebert 2003 (Sharks, Rays and Chimaeras of California, University of California Press, Berkeley)	Ebert 2003 (Sharks, Rays and Chimaeras of California, University of California Press, Berkeley)
Galeorhinus galeus	Peru	0	471	Compagno et al. 2005 (Sharks of the World, Harper Collins, London)	Love et al. 2005 (Resource Inventory of Marine and Estuarine Fishes of the West Coast and Alaska: A checklist of North Pacific and Arctic Ocean species from Baja California to teh Alaska-Yukon Border)
Galeorhinus galeus	Chile	0	471	Compagno et al. 2005 (Sharks of the World, Harper Collins, London)	Reyes 2005 (Rev. Biol. Mar. Oceanog. 40:83-86)
Galeorhinus galeus	Argentina	0	200	Cousseau & Perrotta 2000 (Peces Marinos de Argentina, INIDEP, Mar del Plata)	Cousseau & Perrotta 2000 (Peces Marinos de Argentina, INIDEP, Mar del Plata)
Galeorhinus galeus	Brazil	10	400	Soto 2001 (Mare Magnum 1:51-120)	Soto 2001 (Mare Magnum 1:51-120)
Galeorhinus galeus	N Africa	0	471	Compagno et al. 2005 (Sharks of the World, Harper Collins, London)	Cadenat & Blache 1981 (Requins de Méditerranée et d'Atlantique, ORSTOM, Paris)
Galeorhinus galeus	Cabo Verde	0	200	Reiner 1996 (Publ. Avulsas IPIMAR 2: 1-339)	Reiner 1996 (Publ. Avulsas IPIMAR 2: 1-339)
Galeorhinus galeus	Europe	0	471	Compagno et al. 2005 (Sharks of the World, Harper Collins, London)	Compagno 1984 (Sharks of the World, FAO, Rome), Compagno et al. 2005 (Sharks of the World, Harper Collins, London), GBIF
Galeorhinus galeus	Mediterranean	0	471	Compagno et al. 2005 (Sharks of the World, Harper Collins, London)	Serena 2005 (Field Identification Guide to the Sharks and Rays of the Mediterranean and Black Sea, FAO, Rome), Schneider & Bauchot 1987 (Fiches FAO d'Identification des Especes pour les Besoins de la Peche: Mediterranée et Mer Noire, Vol 2, FAO, Rome) et Mer Noire, Golani 2005 (Zootaxa 947:1-90), Bilecenoglu et al. 2002 (Zootaxa 113:1-194)
Galeorhinus galeus	S Africa	0	299	Compagno et al. 1989 (Guide to the Sharks and Rays of Southern Africa, Struik, Cape Town)	Compagno et al. 1989 (Guide to the Sharks and Rays of Southern Africa, Struik, Cape Town)
Gogolia filewoodi	Papua New Guinea	73	73	Compagno 1973 (Proc. Calif. Acad. Sci. 4th Ser. 39:383-410)	Compagno 1973 (Proc. Calif. Acad. Sci. 4th Ser. 39:383-410)
Hemitriakis abdita	W Australia	225	400	Compagno et al. 2005 (Sharks of the World, Harper Collins, London)	Compagno & Stevens 1993 (Records Aust. Mus. 45:195-220)
Hemitriakis complicofasciata	Taiwan	90	100	Takahashi & Nakaya 2004 (Ichthyol. Res. 51:248-255)	Takahashi & Nakaya 2004 (Ichthyol. Res. 51:248-255)
Hemitriakis falcata	W Australia	146	197	Compagno et al. 2005 (Sharks of the World, Harper Collins, London)	Compagno & Stevens 1993 (Records Aust. Mus. 45:195-220)
Hemitriakis japanica	all areas	0	100	Compagno et al. 2005 (Sharks of the World, Harper Collins, London)	Nakabo (ed.) 2002 (Fishes of Japan Vol 1, Tokai University Press, Tokyo), Yuanding & Qingwen 2001 (Fauna Sinica: Cyclostomata, Chondrichthyes, Science Press, Beijing), Compagno 1984 (Sharks of the World, FAO, Rome), Compagno et al. 2005 (Sharks of the World, Harper Collins, London)
Hemitriakis leucoperiptera	Philippines	0	48	Compagno et al. 2005 (Sharks of the World, Harper Collins, London)	Compagno et al. 2005 (CSIRO Mar. Lab. Rep. 243:1-103)
Hemitriakis sp A	Philippines	NA	NA	NA	Compagno et al. 2005 (CSIRO Mar. Lab. Rep. 243:1-103)
Hemitriakis indroyonoi	Indonesia	NA	NA	NA	White et al. 2009 (Zootaxa 2110:41-57)
Hypogaleus hyugaensis	Mozambique, E Africa	40	230	Compagno et al. 2005 (Sharks of the World, Harper Collins, London)	Compagno et al. 1989 (Guide to the Sharks and Rays of Southern Africa, Struik, Cape Town), Compagno 1984 (Sharks of the World, FAO, Rome), Compagno et al. 2005 (Sharks of the World, Harper Collins, London)
Hypogaleus hyugaensis	Persian Gulf	40	230	Compagno et al. 2005 (Sharks of the World, Harper Collins, London)	Compagno 1984 (Sharks of the World, FAO, Rome), Compagno et al. 2005 (Sharks of the World, Harper Collins, London),Tourenq et al. 2004 (Zool. Middle East 32:5-10)
Hypogaleus hyugaensis	Australia	40	230	Compagno et al. 2005 (Sharks of the World, Harper Collins, London)	Last & Stevens 2009 (Sharks & Rays of Australia, 2nd Edition, Harvard University Press, Cambridge)
Hypogaleus hyugaensis	Japan	40	230	Compagno et al. 2005 (Sharks of the World, Harper Collins, London)	Nakabo (ed.) 2002 (Fishes of Japan Vol 1, Tokai University Press, Tokyo)
Hypogaleus hyugaensis	Taiwan	40	230	Compagno et al. 2005 (Sharks of the World, Harper Collins, London)	Yuanding & Qingwen 2001 (Fauna Sinica: Cyclostomata, Chondrichthyes, Science Press, Beijing), Randall & Lim 2000 (Raffles Bull. Zool. Suppl. 8:569-667)
Iago garricki	Philippines	250	475	Compagno et al. 2005 (Sharks of the World, Harper Collins, London)	Compagno et al. 2005 (CSIRO Mar. Lab. Rep. 243:1-103)
Iago garricki	Vanuatu	250	475	Compagno et al. 2005 (Sharks of the World, Harper Collins, London)	Compagno 1984 (Sharks of the World, FAO, Rome), Compagno et al. 2005 (Sharks of the World, Harper Collins, London), GBIF
Iago garricki	Australia	250	475	Compagno et al. 2005 (Sharks of the World, Harper Collins, London)	Last & Stevens 2009 (Sharks & Rays of Australia, 2nd Edition, Harvard University Press, Cambridge)
Iago garricki	Indonesia	250	475	Compagno et al. 2005 (Sharks of the World, Harper Collins, London)	White et al. 2006 (Economically Important Sharks and Rays of Indonesia, Australian Centre for International Agricultural Research, Canberra), GBIF
Iago omanensis	Red Sea	110	1000	Compagno et al. 2005 (Sharks of the World, Harper Collins, London)	Bonfil & Abdallah 2004 (Field Identification Guide to the Sharks and Rays of the Red Sea and the Gulf of Aden, FAO, Rome), Compagno 1984 (Sharks of the World, FAO, Rome)
Iago omanensis	Gulf of Aden	110	1000	Compagno et al. 2005 (Sharks of the World, Harper Collins, London)	Bonfil & Abdallah 2004 (Field Identification Guide to the Sharks and Rays of the Red Sea and the Gulf of Aden, FAO, Rome), Compagno 1984 (Sharks of the World, FAO, Rome), Henderson et al. 2007 (Fish. Res. 86: 159-168), Henderson et al. 2006 (J. Fish. Biol. 68:1662-1678), Gordon 1999 (In: Case Studies of the Management of Elasmobranch Fisheries (Shotton, ed.), FAO, Rome, p. 774-818)
Iago omanensis	India	110	1000	Compagno et al. 2005 (Sharks of the World, Harper Collins, London)	Nair & Appukuttan 1973 (Indian J. Fish. 20:575-583)
Iago omanensis	Bay of Bengal	110	1000	Compagno et al. 2005 (Sharks of the World, Harper Collins, London)	Compagno 1984 (Sharks of the World, FAO, Rome)	Included here are records of a species regarded as possibly different to I. omanensis from the Bay of Bengal, but not mentioned afterwards
Iago omanensis	Arabian Sea	110	1000	Compagno et al. 2005 (Sharks of the World, Harper Collins, London)	Compagno 1984 (Sharks of the World, FAO, Rome)
Iago spA	all areas	183	330	Compagno et al. 2005 (Sharks of the World, Harper Collins, London)	Compagno et al. 2005 (Sharks of the World, Harper Collins, London), Gordon 1999 (In: Case Studies of the Management of Elasmobranch Fisheries (Shotton, ed.), FAO, Rome, p. 774-818
Mustelus albipinnis	Mexico	103	281	Castro-Aguirre et al. 2005 (Hidrobiológica 15(2 Especial): 123-130), Pérez-Jiménez 2005 (Copeia 2005: 834-845)	Castro-Aguirre et al. 2005 (Hidrobiológica 15(2 Especial): 123-130), Pérez-Jiménez 2005 (Copeia 2005: 834-845)
Mustelus antarcticus	Australia	0	80	Last & Stevens 1994 (Sharks and Rays of Australia, CSIRO, Melbourne)	Last & Stevens 2009 (Sharks & Rays of Australia, 2nd Edition, Harvard University Press, Cambridge, Walker 2007 (Mar. Freshwater Res. 58:67-97)
Mustelus ravidus	W Australia	106	300	White & Last 2006 (Cybium 30:235-246)	White & Last 2006 (Cybium 30:235-246)
Mustelus stevensi	W Australia	121	402	White & Last 2008 (In: Descriptions of New Australia Chondrichthyans (Last et al., eds.), CSIRO Mar. Atmosph. Res. Paper 22:189-202)	White & Last 2008 (In: Descriptions of New Australia Chondrichthyans (Last et al., eds.), CSIRO Mar. Atmosph. Res. Paper 22:189-202)
Mustelus walkeri	E Australia	52	403	White & Last 2008 (In: Descriptions of New Australia Chondrichthyans (Last et al., eds.), CSIRO Mar. Atmosph. Res. Paper 22:189-202)	White & Last 2008 (In: Descriptions of New Australia Chondrichthyans (Last et al., eds.), CSIRO Mar. Atmosph. Res. Paper 22:189-202)
Mustelus widodoi	Bali	NA	NA	NA	White & Last 2006 (Cybium 30:235-246)	Includes Mustelus sp 1 of White et al. 2006 (Economically Important Sharks and Rays of Indonesia, Australian Centre for International Agricultural Research, Canberra)
Mustelus asterias	N Africa	0	100	Compagno et al. 2005 (Sharks of the World, Harper Collins, London)	Compagno 1984 (Sharks of the World, FAO, Rome), GBIF
Mustelus asterias	W Europe, North Sea, UK	0	100	Compagno et al. 2005 (Sharks of the World, Harper Collins, London)	Compagno et al. 2005 (Sharks of the World, Harper Collins, London, Wirtz et al. 2008 (Zootaxa 1715:1-26), Drake et al. 2005 (J. NWorthwestAtl. Fish. Sci. 35:28), Ellis et al. 2004 (J. Northwest Atl. Fish. Sci. 35:5), Henderson et al. 2003 (Biol. Environ. Proc. R. Irish Acad. 103B: 1-7)
Mustelus asterias	Mediterranean	0	100	Compagno et al. 2005 (Sharks of the World, Harper Collins, London)	Serena 2005 (Field Identification Guide to the Sharks and Rays of the Mediterranean and Black Sea, FAO, Rome), Schneider & Bauchot 1987 (Fiches FAO d'Identification des Especes pour les Besoins de la Peche: Mediterranée et Mer Noire, Vol 2, FAO, Rome) et Mer Noire, Golani 2005 (Zootaxa 947:1-90), Bilecenoglu et al. 2002 (Zootaxa 113:1-194)
Mustelus californicus	California, Mexico	0	46	Ebert 2003 (Sharks, Rays and Chimaeras of California, University of California Press, Berkeley)	Ebert 2003 (Sharks, Rays and Chimaeras of California, University of California Press, Berkeley), Love et al. 2005 (Resource Inventory of Marine and Estuarine Fishes of the West Coast and Alaska: A Checklist of North Paciﬁc and Arctic Ocean Species from Baja California to the Alaska–Yukon Border, U. S. Geological Survey, Seattle), Castro-Aguirre et al. 2005 (Universidad y Ciencia 21:85-106), Ebert…
Mustelus canis	Canada	0	200	Compagno et al. 2005 (Sharks of the World, Harper Collins, London)	Bigelow & Schroeder 1948 (Sharks, In: Fishes of the Western North Atlantic (J. Tee-Van et al., eds.), Memoirs of the Sears Foundation for Marine Research 1), Compagno 1984 (Sharks of the World, FAO, Rome), Heemstra 1997 (Bull. Mar. Sci. 60:894-928), GBIF
Mustelus canis	USA	0	200	Compagno et al. 2005 (Sharks of the World, Harper Collins, London)	Bigelow & Schroeder 1948 (Sharks, In: Fishes of the Western North Atlantic (J. Tee-Van et al., eds.), Memoirs of the Sears Foundation for Marine Research 1), Compagno 1984 (Sharks of the World, FAO, Rome), Heemstra 1997 (Bull. Mar. Sci. 60:894-928), Compagno 2002 (Sharks, In: The Living Marine Resources of the Western Central Atlantic Vol. 1 (Carpenter K, ed.), FAO, Rome), GBIF
Mustelus canis	Gulf of Mexico	0	200	Compagno et al. 2005 (Sharks of the World, Harper Collins, London)	Bigelow & Schroeder 1948 (Sharks, In: Fishes of the Western North Atlantic (J. Tee-Van et al., eds.), Memoirs of the Sears Foundation for Marine Research 1), Compagno 1984 (Sharks of the World, FAO, Rome), Heemstra 1997 (Bull. Mar. Sci. 60:894-928), Compagno 2002 (Sharks, In: The Living Marine Resources of the Western Central Atlantic Vol. 1 (Carpenter K, ed.), FAO, Rome), GBIF
Mustelus canis	Bahamas	137	808	Compagno et al. 2005 (Sharks of the World, Harper Collins, London)	Bigelow & Schroeder 1948 (Sharks, In: Fishes of the Western North Atlantic (J. Tee-Van et al., eds.), Memoirs of the Sears Foundation for Marine Research 1), Compagno 1984 (Sharks of the World, FAO, Rome), Heemstra 1997 (Bull. Mar. Sci. 60:894-928), Compagno 2002 (Sharks, In: The Living Marine Resources of the Western Central Atlantic Vol. 1 (Carpenter K, ed.), FAO, Rome), GBIF
Mustelus canis	Antilles	137	808	Compagno et al. 2005 (Sharks of the World, Harper Collins, London)	Bigelow & Schroeder 1948 (Sharks, In: Fishes of the Western North Atlantic (J. Tee-Van et al., eds.), Memoirs of the Sears Foundation for Marine Research 1), Compagno 1984 (Sharks of the World, FAO, Rome), Heemstra 1997 (Bull. Mar. Sci. 60:894-928), Compagno 2002 (Sharks, In: The Living Marine Resources of the Western Central Atlantic Vol. 1 (Carpenter K, ed.), FAO, Rome)
Mustelus canis	Venezuela	0	200	Compagno et al. 2005 (Sharks of the World, Harper Collins, London)	Bigelow & Schroeder 1948 (Sharks, In: Fishes of the Western North Atlantic (J. Tee-Van et al., eds.), Memoirs of the Sears Foundation for Marine Research 1), Compagno 1984 (Sharks of the World, FAO, Rome), Heemstra 1997 (Bull. Mar. Sci. 60:894-928), Compagno 2002 (Sharks, In: The Living Marine Resources of the Western Central Atlantic Vol. 1 (Carpenter K, ed.), FAO, Rome), GBIF
Mustelus canis	N and NE Brazil	58	357	Olavo et al. 2007 (In: Biodiversidade da Costa Central Brasileira pp 15-44)	Olavo et al. 2007 (In: Biodiversidade da Costa Central Brasileira pp 15-44), Soto 2001 (Mare Magnum 1:51-120), Lessa et al. 1999 (Biodiversidade de Elasmobrânquios do Brasil, Ministério do Meio Ambiente, Recife), Oliveira et al. 2007 (Bol. Inst. Pesca 33:183-193), Boeckmann 2001 (Bol. Técn. Cient. CEPENE 9:205-226)
Mustelus canis	S Brazil	30	357	Soto 2001 (Mare Magnum 1:51-120), Olavo et al. 2007 (In: Biodiversidade da Costa Central Brasileira pp 15-44)	Soto 2001 (Mare Magnum 1:51-120), Lessa et al. 1999 (Biodiversidade de Elasmobrânquios do Brasil, Ministério do Meio Ambiente, Recife)
Mustelus canis	Argentina	30	357	Soto 2001 (Mare Magnum 1:51-120), Olavo et al. 2007 (In: Biodiversidade da Costa Central Brasileira pp 15-44)	Soto 2001 (Mare Magnum 1:51-120), Compagno 1984 (Sharks of the World, FAO, Rome), Menni et al. 1986 (Anal. Soc. Cient. Arg. 213:3-26)
Mustelus dorsalis	E Pacific	20	200	Love et al. 2005 (Resource Inventory of Marine and Estuarine Fishes of the West Coast and Alaska: A checklist of North Pacific and Arctic Ocean species from Baja California to teh Alaska-Yukon Border)	Love et al. 2005 (Resource Inventory of Marine and Estuarine Fishes of the West Coast and Alaska: A checklist of North Pacific and Arctic Ocean species from Baja California to teh Alaska-Yukon Border), Ruiz Alvarado & Mijangos López 1999 (In: Case Studies of the Management of Elasmobranch Fisheries (Shotton, ed.), FAO, Rome, p. 174-198), Compagno et al. 1995 (In: Pacífico Centro-Oriental Vol. 2, …
Mustelus fasciatus	Brazil, Argentina	10	200	Soto 2001 (Mare Magnum 1:51-120)	Soto 2001 (Mare Magnum 1:51-120), Soto 2001 (Mare Magnum 1:129-134), López-Cazorla & Menni 1983 (Hist. Nat. 3:137-140), Heemstra 1997 (Bull. Mar. Sci. 60:894-928)
Mustelus fasciatus	Puerto Deseado	NA	NA	NA	Chiaramonte (pers. comm.)
Mustelus griseus	South China Sea	0	51	Compagno et al. 2005 (Sharks of the World, Harper Collins, London)	Yuanding & Qingwen 2001 (Fauna Sinica: Cyclostomata, Chondrichthyes, Science Press, Beijing), Randall & Lim 2000 (Raffles Bull. Zool. Suppl. 8:569-667), Compagno et al. 2005 (CSIRO Mar. Lab. Rep. 243:1-103), Compagno 1984 (Sharks of the World, FAO, Rome)
Mustelus griseus	China, Yellow Sea, Korea, Japan	0	51	Compagno et al. 2005 (Sharks of the World, Harper Collins, London)	Yuanding & Qingwen 2001 (Fauna Sinica: Cyclostomata, Chondrichthyes, Science Press, Beijing), Nakabo (ed.) 2002 (Fishes of Japan Vol 1, Tokai University Press, Tokyo), Compagno 1984 (Sharks of the World, FAO, Rome)
Mustelus henlei	California, Mexico	0	200	Compagno et al. 2005 (Sharks of the World, Harper Collins, London)	Ebert 2003 (Sharks, Rays and Chimaeras of California, University of California Press, Berkeley), Love et al. 2005 (Resource Inventory of Marine and Estuarine Fishes of the West Coast and Alaska: A Checklist of North Paciﬁc and Arctic Ocean Species from Baja California to the Alaska–Yukon Border, U. S. Geological Survey, Seattle), Castro-Aguirre et al. 2005 (Universidad y Ciencia 21:85-106)
Mustelus henlei	Ecuador, Peru	0	200	Compagno et al. 2005 (Sharks of the World, Harper Collins, London)	Compagno 1984 (Sharks of the World, FAO, Rome), GBIF
Mustelus higmani	Venezuela	30	200	Soto 2001 (Mare Magnum 1:51-120)	Bigelow & Schroeder 1948 (Sharks, In: Fishes of the Western North Atlantic (J. Tee-Van et al., eds.), Memoirs of the Sears Foundation for Marine Research 1), Compagno 1984 (Sharks of the World, FAO, Rome), Heemstra 1997 (Bull. Mar. Sci. 60:894-928), Compagno 2002 (Sharks, In: The Living Marine Resources of the Western Central Atlantic Vol. 1 (Carpenter K, ed.), FAO, Rome)
Mustelus higmani	Brazil	30	200	Soto 2001 (Mare Magnum 1:51-120)	Soto 2001 (Mare Magnum 1:51-120), Lessa et al. 1999 (Biodiversidade de Elasmobrânquios do Brasil, Ministério do Meio Ambiente, Recife), Heemstra 1997 (Bull. Mar. Sci. 60:894-928)
Mustelus lenticulatus	New Zealand	0	220	Compagno et al. 2005 (Sharks of the World, Harper Collins, London)	Francis 1988 (NZ J. Mar. Freshwater Res. 22:259-272), GBIF
Mustelus lunulatus	E Pacific	0	94	Love et al. 2005 (Resource Inventory of Marine and Estuarine Fishes of the West Coast and Alaska: A checklist of North Pacific and Arctic Ocean species from Baja California to teh Alaska-Yukon Border)	Navia et al. 2006 (Invest. Mar. 34:217-222), Tobón-López et al. 2008 (Lat. Am. J. Aquat. Res. 36:96-104), Compagno et al. 1995 (In: Pacífico Centro-Oriental Vol. 2, (Fischer et al., eds.), FAO, Rome), Ebert 2003 (Sharks, Rays and Chimaeras of California, University of California Press, Berkeley), Compagno 1984 (Sharks of the World, FAO, Rome), GBIF	Love et al. 2005 (Resource Inventory of Marine and Estuarine Fishes of the West Coast and Alaska: A checklist of North Pacific and Arctic Ocean species from Baja California to teh Alaska-Yukon Border)
Mustelus manazo	Malaysia	150	200	Yano et al. 2005 (Sharks and Rays of Malaysia and Brunei Darussalam, SEAFDEC MFRDMD, Terengganu)	Yano et al. 2005 (Sharks and Rays of Malaysia and Brunei Darussalam, SEAFDEC MFRDMD, Terengganu)
Mustelus manazo	South China Sea, China, Yellow Sea, Japan, Sea of Japan	0	200	Compagno 1984 (Sharks of the World, FAO, Rome) Yano et al. 2005 (Sharks and Rays of Malaysia and Brunei Darussalam, SEAFDEC MFRDMD, Terengganu)	Yuanding & Qingwen 2001 (Fauna Sinica: Cyclostomata, Chondrichthyes, Science Press, Beijing), Randall & Lim 2000 (Raffles Bull. Zool. Suppl. 8:569-667), Compagno 1984 (Sharks of the World, FAO, Rome), Nakabo (ed.) 2002 (Fishes of Japan Vol 1, Tokai University Press, Tokyo), Sokolovskaya et al. 1998 (J. Ichthyol. 38:1-11)
Mustelus manazo	Philippines	NA	NA	NA	Compagno et al. 2005 (CSIRO Mar. Lab. Rep. 243:1-103)	Records of Mustelus cf. manazo included here
Mustelus manazo	Indonesia	60	200	White et al. 2006 (Economically Important Sharks and Rays of Indonesia, Australian Centre for International Agricultural Research, Canberra), Yano et al. 2005 (Sharks and Rays of Malaysia and Brunei Darussalam, SEAFDEC MFRDMD, Terengganu)	White et al. 2006 (Economically Important Sharks and Rays of Indonesia, Australian Centre for International Agricultural Research, Canberra)	Records of Mustelus cf. manazo included here
Mustelus manazo	Sri Lanka	0	200	Compagno 1984 (Sharks of the World, FAO, Rome), Yano et al. 2005 (Sharks and Rays of Malaysia and Brunei Darussalam, SEAFDEC MFRDMD, Terengganu)	Joseph 1999 (In: Case Studies of the Management of Elasmobranch Fisheries (Shotton, ed.), FAO, Rome, p.339-366)
Mustelus manazo	Kenya	NA	NA	NA	Compagno 1984 (Sharks of the World, FAO, Rome), GBIF
Mustelus manazo	Madagascar	NA	NA	NA	Forster et al. 1970 (Proc. R. Soc. Lond. B 175:367-404), GBIF
Mustelus manazo	Maldives	150	200	Anderson & Ahmed 1993 (The Shark Fisheries of the Maldives, Ministry of Fisheries and Agriculture, Maldives and FAO, Male)	Anderson & Ahmed 1993 (The Shark Fisheries of the Maldives, Ministry of Fisheries and Agriculture, Maldives and FAO, Male)
Mustelus mento	Chile	16	50	Compagno et al. 2005 (Sharks of the World, Harper Collins, London)	Quiroz et al. 2008 (Lat. Am. J. Aquat. Res. 36:15-24), Compagno 1984 (Sharks of the World, FAO, Rome), Compagno et al. 2005 (Sharks of the World, Harper Collins, London),GBIF
Mustelus mento	Peru	16	50	Compagno et al. 2005 (Sharks of the World, Harper Collins, London)	Compagno 1984 (Sharks of the World, FAO, Rome), Compagno et al. 2005 (Sharks of the World, Harper Collins, London), GBIF
Mustelus mento	Galapagos	16	50	Compagno et al. 2005 (Sharks of the World, Harper Collins, London)	Grove & Lavenberg 1997 (The fishes of the Galápagos Islands, Stanford University Press, Stanford), Compagno 1984 (Sharks of the World, FAO, Rome), Compagno et al. 2005 (Sharks of the World, Harper Collins, London), GBI
Mustelus mento	Juan Fernández	16	50	Compagno et al. 2005 (Sharks of the World, Harper Collins, London)	Compagno 1984 (Sharks of the World, FAO, Rome), Compagno et al. 2005 (Sharks of the World, Harper Collins, London)
Mustelus minicanis	Venezuela, Colombia	71	183	Heemstra 1997 (Bull. Mar. Sci. 60:894-928), Compagno 2002 (Sharks, In: The Living Marine Resources of the Western Central Atlantic Vol. 1 (Carpenter K, ed.), FAO, Rome)	Heemstra 1997 (Bull. Mar. Sci. 60:894-928), Compagno 2002 (Sharks, In: The Living Marine Resources of the Western Central Atlantic Vol. 1 (Carpenter K, ed.), FAO, Rome)
Mustelus mosis	Mozambique	0	50	Given for inshore waters in Compagno et al. 2005 (Sharks of the World, Harper Collins, London)	Compagno et al. 1989 (Guide to the Sharks and Rays of Southern Africa, Struik, Cape Town), GBIF
Mustelus mosis	Red Sea, Gulf of Aden, Persian Gulf, Arabian Sea, India, Sri Lanka	0	50	Given for inshore waters in Compagno et al. 2005 (Sharks of the World, Harper Collins, London)	Compagno 1984 (Sharks of the World, FAO, Rome), Compagno et al. 2005 (Sharks of the World, Harper Collins, London),Bonfil & Abdallah 2004 (Field Identification Guide to the Sharks and Rays of the Red Sea and the Gulf of Aden, FAO, Rome), Tourenq et al. 2004 (Zool. Middle East 32:5-10), Henderson et al. 2007 (Fish. Res. 86: 159-168), Randall (Sharks of Arabia)
Mustelus mosis	Malaysia	86	165	Yano et al. 2005 (Sharks and Rays of Malaysia and Brunei Darussalam, SEAFDEC MFRDMD, Terengganu)	Yano et al. 2005 (Sharks and Rays of Malaysia and Brunei Darussalam, SEAFDEC MFRDMD, Terengganu)
Mustelus mustelus	South Africa	0	100	Compagno et al. 1989 (Guide to the Sharks and Rays of Southern Africa, Struik, Cape Town)	Compagno et al. 1989 (Guide to the Sharks and Rays of Southern Africa, Struik, Cape Town), GBIF
Mustelus mustelus	Namibia	0	350	Compagno et al. 1989 (Guide to the Sharks and Rays of Southern Africa, Struik, Cape Town)	Compagno et al. 1989 (Guide to the Sharks and Rays of Southern Africa, Struik, Cape Town), Compagno 1984 (Sharks of the World, FAO, Rome), Compagno et al. 2005 (Sharks of the World, Harper Collins, London
Mustelus mustelus	Gulf of Guinea,W Africa	0	350	Compagno et al. 1989 (Guide to the Sharks and Rays of Southern Africa, Struik, Cape Town)	Compagno 1984 (Sharks of the World, FAO, Rome), Compagno et al. 2005 (Sharks of the World, Harper Collins, London),Capapé et al. 2006 (Cybium 30:273-282), Brahim 2004 (Ecologie et biologie de l'emissole lisse Mustelus mustelus (Linné 1758) sur les côtes de Mauritanie, PhD Thesis, Université de Bretagne Occidentale, Brest), Wirtz et al. 2008 (Zootaxa 1715:1-26)
Mustelus mustelus	Cao Verde	0	150	Reiner 1996 (Publ. Avulsas IPIMAR 2: 1-339)	Reiner 1996 (Publ. Avulsas IPIMAR 2: 1-339)
Mustelus mustelus	W Europe	0	100	Compagno et al. 2005 (Sharks of the World, Harper Collins, London)	Compagno 1984 (Sharks of the World, FAO, Rome), Compagno et al. 2005 (Sharks of the World, Harper Collins, London)
Mustelus mustelus	UK	0	100	Compagno et al. 2005 (Sharks of the World, Harper Collins, London)	Compagno 1984 (Sharks of the World, FAO, Rome), Compagno et al. 2005 (Sharks of the World, Harper Collins, London), Ellis et al. 2004 (J. NW Atl. Fish. Sci. 35:art 5)
Mustelus mustelus	North Sea	0	50	Compagno 1984 (Sharks of the World, FAO, Rome), Compagno et al. 2005 (Sharks of the World, Harper Collins, London), Ellis et al. 2004 (J. NW Atl. Fish. Sci. 35:art 5)	Compagno 1984 (Sharks of the World, FAO, Rome), Compagno et al. 2005 (Sharks of the World, Harper Collins, London), Ellis et al. 2004 (J. NW Atl. Fish. Sci. 35:art 5), GBIF
Mustelus mustelus	Mediterranean	0	100	Compagno et al. 2005 (Sharks of the World, Harper Collins, London)	Serena 2005 (Field Identification Guide to the Sharks and Rays of the Mediterranean and Black Sea, FAO, Rome), Schneider & Bauchot 1987 (Fiches FAO d'Identification des Especes pour les Besoins de la Peche: Mediterranée et Mer Noire, Vol 2, FAO, Rome), Golani 2005 (Zootaxa 947:1-90), Bilecenoglu et al. 2002 (Zootaxa 113:1-194), Saïdi et al. 2008 (J. Fish Biol. 72: 1343-1354)
Mustelus norrisi	Gulf of Mexico	0	84	Compagno et al. 2005 (Sharks of the World, Harper Collins, London)	Bigelow & Schroeder 1948 (Sharks, In: Fishes of the Western North Atlantic (J. Tee-Van et al., eds.), Memoirs of the Sears Foundation for Marine Research 1), Compagno 2002 (Sharks, In: The Living Marine Resources of the Western Central Atlantic Vol. 1 (Carpenter K, ed.), FAO, Rome), Heemstra 1997 (Bull. Mar. Sci. 60:894-928), Castillo-Géniz et al. 1998 (Mar. Freshwater Res. 49:611-620), Carlson &…
Mustelus norrisi	Venezuela	40	443	Lessa et al. 1999 (Biodiversidade de Elasmobrânquios do Brasil, Ministério do Meio Ambiente, Recife), Olavo et al. 2007 (In: Biodiversidade da Costa Central Brasileira pp 15-44	Heemstra 1997 (Bull. Mar. Sci. 60:894-928), Compagno 2002 (Sharks, In: The Living Marine Resources of the Western Central Atlantic Vol. 1 (Carpenter K, ed.), FAO, Rome), GBIF
Mustelus norrisi	Brazil	40	443	Lessa et al. 1999 (Biodiversidade de Elasmobrânquios do Brasil, Ministério do Meio Ambiente, Recife), Olavo et al. 2007 (In: Biodiversidade da Fauna Marinha Profunda na Costa Central Brasileira (Costa et al., eds.), Museu Nacional, Rio de Janeiro, p 15-44)	Soto 2001 (Mare Magnum 1:51-120), Lessa et al. 1999 (Biodiversidade de Elasmobrânquios do Brasil, Ministério do Meio Ambiente, Recife), Olavo et al. 2007 (In: Biodiversidade da Fauna Marinha Profunda na Costa Central Brasileira (Costa et al., eds.), Museu Nacional, Rio de Janeiro, p. 15-44), Soto & Mincarone 2004 (Mare Magnum 2:1-125)
Mustelus palumbes	Mozambique	50	443	Compagno et al. 1989 (Guide to the Sharks and Rays of Southern Africa, Struik, Cape Town)	Compagno et al. 1989 (Guide to the Sharks and Rays of Southern Africa, Struik, Cape Town)
Mustelus palumbes	SW, SE Africa	0	443	Compagno et al. 1989 (Guide to the Sharks and Rays of Southern Africa, Struik, Cape Town)	Compagno et al. 1989 (Guide to the Sharks and Rays of Southern Africa, Struik, Cape Town), GBIF
Mustelus punctulatus	N Africa	0	200	Schneider & Bauchot 1987 (Fiches FAO d'Identification des Especes pour les Besoins de la Peche: Mediterranée et Mer Noire, Vol 2, FAO, Rome)	Schneider & Bauchot 1987 (Fiches FAO d'Identification des Especes pour les Besoins de la Peche: Mediterranée et Mer Noire, Vol 2, FAO, Rome),Compagno 1984 (Sharks of the World, FAO, Rome), Wirtz et al. 2008 (Zootaxa 1715:1-26)
Mustelus punctulatus	Mediterranean	0	200	Schneider & Bauchot 1987 (Fiches FAO d'Identification des Especes pour les Besoins de la Peche: Mediterranée et Mer Noire, Vol 2, FAO, Rome)	Schneider & Bauchot 1987 (Fiches FAO d'Identification des Especes pour les Besoins de la Peche: Mediterranée et Mer Noire, Vol 2, FAO, Rome), Compagno 1984 (Sharks of the World, FAO, Rome), Golani 2005 (Zootaxa 947:1-90), Bilecenoglu et al. 2002 (Zootaxa 113:1-194), Jardas et al. 2007 (J. Appl. Ichthyol. 23:279-281)
Mustelus schmitti	Argentina	0	134	Oddone et al. 2005 (J. Mar. Biol. Assoc. UK 85:1193-1198)	Menni 1985 (Rev. Mus. La Plata (NS) Zool. 13: 151-182), Cousseau 1986 (Publ. Com. Téc. Mixta Fr. Marit. 1:60-65), Cousseau & Perrotta 2000 (Peces Marinos de Argentina, INIDEP, Mar del Plata), Van der Molen & Caille 2001 (J. Mar. Biol. Assoc. UK 81:851-855), Chiaramonte & Pettovello 2000 (J. Fish Biol. 57:930-942), Oddone et al. 2005 (J. Mar. Biol. Assoc. UK 85:1193-1198)
Mustelus schmitti	Brazil	0	160	Mincarone et al. 2004 (Mare Magnum 2:127-144)	Soto 2001 (Mare Magnum 1:51-120), Lessa et al. 1999 (Biodiversidade de Elasmobrânquios do Brasil, Ministério do Meio Ambiente, Recife), Mincarone et al. 2004 (Mare Magnum 2:127-144)
Mustelus sinusmexicanus	Gulf of Mexico	36	229	Heemstra 1997 (Bull. Mar. Sci. 60:894-928)	Heemstra 1997 (Bull. Mar. Sci. 60:894-928), Compagno 2002 (Sharks, In: The Living Marine Resources of the Western Central Atlantic Vol. 1 (Carpenter K, ed.), FAO, Rome)
Mustelus whitneyi	Peru, Chile	16	211	Compagno et al. 2005 (Sharks of the World, Harper Collins, London)	Compagno 1984 (Sharks of the World, FAO, Rome), Compagno et al. 1995 (In: Pacífico Centro-Oriental Vol. 2, (Fischer et al., eds.), FAO, Rome), Angel & Ojeda 2001 (Mar. Ecol. Prog. Ser. 217:81-91), GBIF
Mustelus sp 1	Philippines	NA	NA	NA	Compagno et al. 2005 (CSIRO Mar. Lab. Rep. 243:1-103)
Mustelus sp 2	Malaysia	84	165	Yano et al. 2005 (Sharks and Rays of Malaysia and Brunei Darussalam, SEAFDEC MFRDMD, Terengganu)	Yano et al. 2005 (Sharks and Rays of Malaysia and Brunei Darussalam, SEAFDEC MFRDMD, Terengganu)
Scylliogaleus quecketti	South Africa	0	50	Given for inshore waters in Compagno et al. 2005 (Sharks of the World, Harper Collins, London)	Compagno et al. 1989 (Guide to the Sharks and Rays of Southern Africa, Struik, Cape Town), GBIF
Triakis acutipinna	Ecuador	NA	NA	NA	Kato 1968 (Copeia 1968:319-325), Compagno 1984 (Sharks of the World, FAO, Rome), GBIF
Triakis maculata	Galapagos	NA	NA	NA	Grove & Lavenberg 1997 (The fishes of the Galápagos Islands, Stanford University Press, Stanford)
Triakis maculata	Peru, Chile	0	200	Given for continental shelf in Compagno et al. 2005 (Sharks of the World, Harper Collins, London)	Compagno 1984 (Sharks of the World, FAO, Rome), Compagno et al. 1995 (In: Pacífico Centro-Oriental Vol. 2, (Fischer et al., eds.), FAO, Rome), Anon. 2005 (Estado actual de la biología y pesquería de los condrictios en Chile, Universidad Austral de Chile, Valdivia)
Triakis megalopterus	S Africa	0	50	Compagno et al. 1989 (Guide to the Sharks and Rays of Southern Africa, Struik, Cape Town)	Compagno et al. 1989 (Guide to the Sharks and Rays of Southern Africa, Struik, Cape Town), Smale & Goosen 1999 (Fish. Bull. 97:987-998)
Triakis megalopterus	Namibia	0	50	Compagno et al. 1989 (Guide to the Sharks and Rays of Southern Africa, Struik, Cape Town)	Compagno et al. 2005 (Sharks of the World, Harper Collins, London)
Triakis scyllium	China, Yellow Sea, Korea, Sea of Japan, Japan	0	50	Given for inshore waters in Compagno et al. 2005 (Sharks of the World, Harper Collins, London)	Yuanding & Qingwen 2001 (Fauna Sinica: Cyclostomata, Chondrichthyes, Science Press, Beijing), Nakabo (ed.) 2002 (Fishes of Japan Vol 1, Tokai University Press, Tokyo), Compagno 1984 (Sharks of the World, FAO, Rome), Sokolovskaya et al. 1998 (J.Ichthyol. 38:1-11), Jin 2004 (Est. Coast. Shelf Sci. 59:163-171)
Triakis semifasciata	Washington, Oregon, California, Mexico	0	91	Compagno et al. 2005 (Sharks of the World, Harper Collins, London)	Ebert 2003 (Sharks, Rays and Chimaeras of California, University of California Press, Berkeley), Love et al. 2005 (Resource Inventory of Marine and Estuarine Fishes of the West Coast and Alaska: A Checklist of North Paciﬁc and Arctic Ocean Species from Baja California to the Alaska–Yukon Border, U. S. Geological Survey, Seattle), Castro-Aguirre et al. 2005 (Universidad y Ciencia 21:85-106), Ebert…
Chaenogaleus macrostoma	Persian Gulf, Arabian Sea, India	0	59	Compagno et al. 2005 (Sharks of the World, Harper Collins, London)	Compagno 1984 (Sharks of the World, FAO, Rome), Henderson et al. 2007 (Fish. Res. 86:159-168), Randall 1986 (Sharks of Arabia, Immel, London), Day 1878 (Fishes of India, Bernard Quaritch, London), Tourenq et al. 2004 (Zool. Middle East 32:5-10), Joseph 1999 (In: Case Studies of the Management of Elasmobranch Fisheries (Shotton, ed.), FAO, Rome, p.339-366)
Chaenogaleus macrostoma	Indonesia, South China Sea, China	0	65	Yano et al. 2005 (Sharks and Rays of Malaysia and Brunei Darussalam, SEAFDEC MFRDMD, Terengganu)	Compagno 1984 (Sharks of the World, FAO, Rome), White et al. 2006 (Economically Important Sharks and Rays of Indonesia, Australian Centre for International Agricultural Research, Canberra), Yano et al. 2005 (Sharks and Rays of Malaysia and Brunei Darussalam, SEAFDEC MFRDMD, Terengganu), Compagno 1998 (In: The Living Marine Resources of the Western Central Pacific, Vol. 2 (Carpenter & Niem, eds.),…
Hemigaleus australiensis	Australia	0	170	White et al. 2005 (Zootaxa 1077:37-49)	White et al. 2005 (Zootaxa 1077:37-49)
Hemigaleus microstoma	Red Sea	0	170	Deepest range of any Hemigaleus; given for “continental shelf” in Compagno et al. 2005 (Sharks of the World, Harper Collins, London)	Bonfil & Abdallah 2004 (Field Identification Guide to the Sharks and Rays of the Red Sea and the Gulf of Aden, FAO, Rome)
Hemigaleus microstoma	Sri Lanka, Myanmar, Indonesia, South China Sea, China	0	170	Deepest range of any Hemigaleus; given for “continental shelf” in Compagno et al. 2005 (Sharks of the World, Harper Collins, London)	White et al. 2005 (Zootaxa 1077:37-49), Compagno et al. 2005 (CSIRO Mar. Lab. Rep. 243:1-103), White et al. 2006 (Economically Important Sharks and Rays of Indonesia, Australian Centre for International Agricultural Research, Canberra), Joseph 1999 (In: Case Studies of the Management of Elasmobranch Fisheries (Shotton, ed.), FAO, Rome, p.339-366), Compagno 1998 (In: The Living Marine Resources of…
Hemipristis elongatus	Mozambique	0	132	Compagno et al. 2005 (Sharks of the World, Harper Collins, London)	Compagno et al. 1989 (Guide to the Sharks and Rays of Southern Africa, Struik, Cape Town), Compagno 1984 (Sharks of the World, FAO, Rome), Compagno et al. 2005 (Sharks of the World, Harper Collins, London)
Hemipristis elongatus	Red Sea, Gulf of Aden, Persian Gulf, Arabian Sea, India, Sri Lanka	0	132	Compagno et al. 2005 (Sharks of the World, Harper Collins, London)	Compagno 1984 (Sharks of the World, FAO, Rome), Henderson et al. 2007 (Fish. Res. 86:159-168), Randall 1986 (Sharks of Arabia, Immel, London), Joseph 1999 (In: Case Studies of the Management of Elasmobranch Fisheries (Shotton, ed.), FAO, Rome, p.339-366), Bonfil & Abdallah 2004 (Field Identification Guide to the Sharks and Rays of the Red Sea and the Gulf of Aden, FAO, Rome), Baranes & Ben-Tuvia …
Hemipristis elongatus	South China Sea, Philippines, China	0	132	Compagno et al. 2005 (Sharks of the World, Harper Collins, London)	Yuanding & Qingwen 2001 (Fauna Sinica: Cyclostomata, Chondrichthyes, Science Press, Beijing),Compagno et al. 2005 (CSIRO Mar. Lab. Rep. 243:1-103), Yano et al. 2005 (Sharks and Rays of Malaysia and Brunei Darussalam, SEAFDEC MFRDMD, Terengganu), White et al. 2006 (Economically Important Sharks and Rays of Indonesia, Australian Centre for International Agricultural Research, Canberra),
Hemipristis elongatus	Maldives	0	132	Compagno et al. 2005 (Sharks of the World, Harper Collins, London)	Anderson & Ahmed 1993 (The Shark Fisheries of the Maldives, Ministry of Fisheries and Agriculture, Maldives and FAO, Male)
Hemipristis elongatus	Australia	0	132	Compagno et al. 2005 (Sharks of the World, Harper Collins, London)	Last & Stevens 2009 (Sharks and Rays of Australia, 2nd edition, Harvard University Press, Cambridge), Stobutzki et al. 2002 (Fish. Bull. 100:800-821), Stevens & McLoughlin 1991 (Aust. J. Mar. Freshwater Res. 42:151-199), Blaber 1986 (Aust. J. Mar. Freshwater Res. 37:329-336)
Paragaleus leucolomatus	South Africa	0	20	Compagno et al. 1989 (Guide to the Sharks and Rays of Southern Africa, Struik, Cape Town)	Compagno et al. 1989 (Guide to the Sharks and Rays of Southern Africa, Struik, Cape Town), GBIF
Paragaleus pectoralis	Cabo Verde	30	70	Reiner 1996 (Publ. Avulsas IPIMAR 2: 1-339)	Reiner 1996 (Publ. Avulsas IPIMAR 2: 1-339)
Paragaleus pectoralis	W Africa	0	100	Compagno et al. 2005 (Sharks of the World, Harper Collins, London)	Compagno 1984 (Sharks of the World, FAO, Rome), Compagno et al. 1989 (Guide to the Sharks and Rays of Southern Africa, Struik, Cape Town), Capapé et al. 2005 (Cybium 29:363-371), Valadou et al. 2006 (Cybium 30:313-322)
Paragaleus randalli	India, Persian Gulf	0	18	Compagno et al. 2005 (Sharks of the World, Harper Collins, London)	Compagno et al. 2005 (Sharks of the World, Harper Collins, London), GBIF
Paragaleus tengi	Indonesia	0	50	Given for inshore waters in Compagno et al. 2005 (Sharks of the World, Harper Collins, London)	White et al. 2006 (Economically Important Sharks and Rays of Indonesia, Australian Centre for International Agricultural Research, Canberra)
Paragaleus tengi	South China Sea, Malaysia, Thailand, China, Taiwan, Japan	0	50	Given for inshore waters in Compagno et al. 2005 (Sharks of the World, Harper Collins, London)	Yuanding & Qingwen 2001 (Fauna Sinica: Cyclostomata, Chondrichthyes, Science Press, Beijing), Nakabo (ed.) 2002 (Fishes of Japan Vol 1, Tokai University Press, Tokyo), Compagno 1984 (Sharks of the World, FAO, Rome), Compagno 1998 (In: The Living Marine Resources of the Western Central Pacific, Vol. 2 (Carpenter & Niem, eds.), Yano et al. 2005 (Sharks and Rays of Malaysia and Brunei Darussalam, SE…
Carcharhinus acronotus	USA, Gulf of Mexico, Caribbean	0	64	Compagno et al. 2005 (Sharks of the World, Harper Collins, London)	Bigelow & Schroeder 1948 (Sharks, In: Fishes of the Western North Atlantic (J. Tee-Van et al., eds.), Memoirs of the Sears Foundation for Marine Research 1), Compagno 1984 (Sharks of the World, FAO, Rome), Compagno 2002 (Sharks, In: The Living Marine Resources of the Western Central Atlantic Vol. 1 (Carpenter K, ed.), FAO, Rome), Garrick 1982 (Sharks of the genus Carcharhinus NOAA Tech. Rep. Circ…
Carcharhinus acronotus	Brazil	0	64	Compagno et al. 2005 (Sharks of the World, Harper Collins, London)	Soto 2001 (Mare Magnum 1:51-120), Yokota & Lessa 2006 (Environ. Biol. Fish. 75:349-360), Mattos & Hazin 1997 (Bol. Téc. Cient. CEPENE 1), Hazin et al. 2002 (Fish. Bull. 100:143-148)
Carcharhinus albimarginatus	E Africa	0	800	Compagno et al. 1989 (Guide to the Sharks and Rays of Southern Africa, Struik, Cape Town)	Compagno et al. 1989 (Guide to the Sharks and Rays of Southern Africa, Struik, Cape Town), Compagno 1984 (Sharks of the World, FAO, Rome), Garrick 1982 (Sharks of the genus Carcharhinus, NOAA Tech. Rep. Circ. 445:1-193), Forster et al. 1970 (Proc. R. Soc. Lond. B 175:367-404), Leturneur et al. 2004 (Cybium 28:199-216), Anderson & Waheed 1999 (In: Case Studies of the Management of Elasmobranch Fis…
Carcharhinus albimarginatus	Indian Ocean	30	600	Compagno et al. 2005 (Sharks of the World, Harper Collins, London)	Compagno 1984 (Sharks of the World, FAO, Rome), Garrick 1982 (Sharks of the genus Carcharhinus, NOAA Tech. Rep. Circ. 445:1-193), Forster et al. 1970 (Proc. R. Soc. Lond. B 175:367-404), Leturneur et al. 2004 (Cybium 28:199-216), Anderson & Waheed 1999 (In: Case Studies of the Management of Elasmobranch Fisheries (Shotton, ed.), FAO, Rome, p. 367-401), Heemstra et al. 2004 (J. Nat. Hist. 38:3315-…
Carcharhinus albimarginatus	Red Sea	30	600	Compagno et al. 2005 (Sharks of the World, Harper Collins, London)	Compagno 1984 (Sharks of the World, FAO, Rome), Garrick 1982 (Sharks of the genus Carcharhinus, NOAA Tech. Rep. Circ. 445:1-193), Randall 1986 (Sharks of Arabia, Immel, London), Bonfil & Abdallah 2004 (Field Identification Guide to the Sharks and Rays of the Red Sea and the Gulf of Aden, FAO, Rome)
Carcharhinus albimarginatus	Australia, New Caledonia, W Pacific	30	600	Compagno et al. 2005 (Sharks of the World, Harper Collins, London)	Last & Stevens 2009 (Sharks and Rays of Australia, 2nd edition, Harvard University Press, Cambridge), Smith et al. 2008 (Community monitoring of reef sharks in the Coral Sea and Great Barrier Reef, Australia, Australian Underwater Federation, Townsville), Compagno 1984 (Sharks of the World, FAO, Rome), Compagno et al. 2005 (CSIRO Mar. Lab. Rep. 243:1-103), Robertson et al. 2004 (Pac. Sci. 58:507-…
Carcharhinus albimarginatus	Indonesia, South China Sea, Taiwan, Ryukyu	30	600	Compagno et al. 2005 (Sharks of the World, Harper Collins, London)	White et al. 2006 (Economically Important Sharks and Rays of Indonesia, Australian Centre for International Agricultural Research, Canberra), Bentley 1996 (In: An overview of shark trade in selected countries of Southeast Asia. TRAFFIC Southeast Asia, Petaling Jaya), Allen & Adrim 2003 (Zool. Stud. 42:1-72), Yuanding & Qingwen 2001 (Fauna Sinica: Cyclostomata, Chondrichthyes, Science Press, Beiji…
Carcharhinus albimarginatus	E Pacific	30	600	Compagno et al. 2005 (Sharks of the World, Harper Collins, London)	Compagno et al. 1995 (In: Pacífico Centro-Oriental Vol. 2, (Fischer et al., eds.), FAO, Rome), Grove & Lavenberg 1997 (The fishes of the Galápagos Islands, Stanford University Press, Stanford), Compagno 1984 (Sharks of the World, FAO, Rome), Love et al. 2005 (Resource Inventory of Marine and Estuarine Fishes of the West Coast and Alaska: A checklist of North Pacific and Arctic Ocean species from …
Carcharhinus altimus	Taiwan, Philippines	NA	NA	NA	Yuanding & Qingwen 2001 (Fauna Sinica: Cyclostomata, Chondrichthyes, Science Press, Beijing), Compagno et al. 2005 (CSIRO Mar. Lab. Rep. 243:1-103), Compagno 1984 (Sharks of the World, FAO, Rome)
Carcharhinus altimus	Australia, Indonesia	82	810	Stevens & McLaughlin 1991 (Aust. J. Mar. Freshwater Res. 42:151-199)	Stevens & McLaughlin 1991 (Aust. J. Mar. Freshwater Res. 42:151-199), White et al. 2006 (Economically Important Sharks and Rays of Indonesia, Australian Centre for International Agricultural Research, Canberra)
Carcharhinus altimus	Hawaii	90	430	Compagno et al. 2005 (Sharks of the World, Harper Collins, London)	Compagno 1984 (Sharks of the World, FAO, Rome), Garrick 1982 (Sharks of the genus Carcharhinus, NOAA Tech. Rep. Circ. 445:1-193)
Carcharhinus altimus	NE Pacific	90	430	Compagno et al. 2005 (Sharks of the World, Harper Collins, London)	Compagno 1984 (Sharks of the World, FAO, Rome), Grove & Lavenberg 1997 (The fishes of the Galápagos Islands, Stanford University Press, Stanford), Garrick 1982 (Sharks of the genus Carcharhinus, NOAA Tech. Rep. Circ. 445:1-193), Pérez-Jiménez 2005 (J. Northwest Atl. Fish. Sci. 35:art43), Love et al. 2005 (Resource Inventory of Marine and Estuarine Fishes of the West Coast and Alaska: A checklist …
Carcharhinus altimus	USA, Gulf of Mexico, Caribbean	90	430	Compagno et al. 2005 (Sharks of the World, Harper Collins, London)	Compagno 2002 (Sharks, In: The Living Marine Resources of the Western Central Atlantic Vol. 1 (Carpenter K, ed.), FAO, Rome), Kohler et al. 1998 (Mar. Fish. Rev. 60(2):21-87), Garrick 1982 (Sharks of the genus Carcharhinus, NOAA Tech. Rep. Circ. 445:1-193)
Carcharhinus altimus	Brazil	90	430	Compagno et al. 2005 (Sharks of the World, Harper Collins, London)	Lessa et al. 1999 (Biodiversidade de Elasmobrânquios do Brasil, Ministério do Meio Ambiente, Recife), Amorim et al. 1998 (Mar. Freshwater Res. 49:621-632)
Carcharhinus altimus	Mediterranean	90	430	Compagno et al. 2005 (Sharks of the World, Harper Collins, London)	Serena 2005 (Field Identification Guide to the Sharks and Rays of the Mediterranean and Black Sea, FAO, Rome), Schneider & Bauchot 1987 (Fiches FAO d'Identification des Especes pour les Besoins de la Peche: Mediterranée et Mer Noire, Vol 2, FAO, Rome) et Mer Noire, Golani 2005 (Zootaxa 947:1-90)
Carcharhinus altimus	Cabo Verde	100	500	Reiner 1996 (Publ. Avulsas IPIMAR 2: 1-339)	Reiner 1996 (Publ. Avulsas IPIMAR 2: 1-339)
Carcharhinus altimus	W Africa	90	430	Compagno et al. 2005 (Sharks of the World, Harper Collins, London)	Cadenat & Blache 1981 (Requins de Méditerranée et d'Atlantique, ORSTOM, Paris), Compagno 1984 (Sharks of the World, FAO, Rome), Vakily 2002 (Poissons Marins de la Sous-Région Nord-Ouest Africaine, Institut de l'Environnement Durable, Ispra)
Carcharhinus altimus	S Africa, Mozambique	250	430	Compagno et al. 1989 (Guide to the Sharks and Rays of Southern Africa, Struik, Cape Town)	Compagno et al. 1989 (Guide to the Sharks and Rays of Southern Africa, Struik, Cape Town), Garrick 1982 (Sharks of the genus Carcharhinus, NOAA Tech. Rep. Circ. 445:1-193)
Carcharhinus altimus	Madagascar	140	160	Garrick 1982 (Sharks of the genus Carcharhinus, NOAA Tech. Rep. Circ. 445:1-193)	Garrick 1982 (Sharks of the genus Carcharhinus, NOAA Tech. Rep. Circ. 445:1-193)
Carcharhinus altimus	Red Sea	90	430	Compagno et al. 2005 (Sharks of the World, Harper Collins, London)	Compagno 1984 (Sharks of the World, FAO, Rome), Randall 1986 (Sharks of Arabia, Immel, London)
Carcharhinus altimus	Maldives	200	500	Anderson & Ahmed 1993 (The Shark Fisheries of the Maldives, Ministry of Fisheries and Agriculture, Maldives and FAO, Male)	Anderson & Ahmed 1993 (The Shark Fisheries of the Maldives, Ministry of Fisheries and Agriculture, Maldives and FAO, Male), Anderson & Waheed 1999 (In: Case Studies of the Management of Elasmobranch Fisheries (Shotton, ed.), FAO, Rome, p. 367-401)
Carcharhinus altimus	Sri Lanka	90	430	Compagno et al. 2005 (Sharks of the World, Harper Collins, London)	Joseph 1999 (In: Case Studies of the Management of Elasmobranch Fisheries (Shotton, ed.), FAO, Rome, p.339-366)
Carcharhinus amblyrhynchoides	Yemen, Oman	0	50	Last & Stevens 1994 (Sharks and Rays of Australia, CSIRO, Melbourne)	Garrick 1982 (Sharks of the genus Carcharhinus, NOAA Tech. Rep. Circ. 445:1-193), Henderson et al. 2007 (Fish. Res. 86: 159-168),
Carcharhinus amblyrhynchoides	India, Sri Lanka	0	50	Last & Stevens 1994 (Sharks and Rays of Australia, CSIRO, Melbourne)	Compagno et al. 2005 (Sharks of the World, Harper Collins, London, Joseph 1999 (In: Case Studies of the Management of Elasmobranch Fisheries (Shotton, ed.), FAO, Rome, p.339-366), Morón et al. 1998 (J. Mar. Ass. India 40:152-157)
Carcharhinus amblyrhynchoides	Thailand	0	50	Last & Stevens 1994 (Sharks and Rays of Australia, CSIRO, Melbourne)	Garrick 1982 (Sharks of the genus Carcharhinus, NOAA Tech. Rep. Circ. 445:1-193)
Carcharhinus amblyrhynchoides	Philippines	0	50	Last & Stevens 1994 (Sharks and Rays of Australia, CSIRO, Melbourne)	Garrick 1982 (Sharks of the genus Carcharhinus, NOAA Tech. Rep. Circ. 445:1-193), Compagno et al. 2005 (CSIRO Mar. Lab. Rep. 243:1-103), Compagno & Niem 1998 (In: The Living Marine Resources of the Western Central Pacific, Vol. 2 (Carpenter & Niem, eds.), p. 1312-1360)
Carcharhinus amblyrhynchoides	Indonesia, Malaysia	0	50	Last & Stevens 1994 (Sharks and Rays of Australia, CSIRO, Melbourne)	White et al. 2006 (Economically Important Sharks and Rays of Indonesia, Australian Centre for International Agricultural Research, Canberra), Compagno & Niem 1998 (In: The Living Marine Resources of the Western Central Pacific, Vol. 2 (Carpenter & Niem, eds.), p. 1312-1360), Anon. 2006 (Malaysia National Plan of Action for the Conservation and Management of Shark, Department of Fisheries Malaysia…
Carcharhinus amblyrhynchoides	Australia, New Guinea	0	50	Last & Stevens 1994 (Sharks and Rays of Australia, CSIRO, Melbourne)	Last & Stevens 2009 (Sharks and Rays of Australia, 2nd edition, Harvard University Press, Cambridge), Thorburn et al. 2004 (Status of freshwater and estuarine elasmobranchs in northern Australia, Natural Heritage Trust, Australia), Stevens et al. 2000 (Mar. Freshwater Res. 51:127-141), Stevens & McLaughlin 1991 (Aust. J. Mar. Freshwater Res. 42:151-199)
Carcharhinus amblyrhynchos	SW Indian Ocean, E Africa, Red Sea, Gulf of Aden, Oman, Seychelles, Maldives, Sri Lanka	0	140	Compagno et al. 2005 (Sharks of the World, Harper Collins, London)	Garrick 1982 (Sharks of the genus Carcharhinus, NOAA Tech. Rep. Circ. 445:1-193), Henderson et al. 2007 (Fish. Res. 86: 159-168), Compagno et al. 1989 (Guide to the Sharks and Rays of Southern Africa, Struik, Cape Town), Bonfil & Abdallah 2004 (Field Identification Guide to the Sharks and Rays of the Red Sea and the Gulf of Aden, FAO, Rome), Randall 1986 (Sharks of Arabia, Immel, London), Compagn…
Carcharhinus amblyrhynchos	S China Sea, Taiwan, Sumatra, Indonesia, Australia	0	140	Compagno et al. 2005 (Sharks of the World, Harper Collins, London)	Garrick 1982 (Sharks of the genus Carcharhinus, NOAA Tech. Rep. Circ. 445:1-193), Compagno & Niem 1998 (In: The Living Marine Resources of the Western Central Pacific, Vol. 2 (Carpenter & Niem, eds.), p. 1312-1360), White et al. 2006 (Economically Important Sharks and Rays of Indonesia, Australian Centre for International Agricultural Research, Canberra), Compagno et al. 2005 (CSIRO Mar. Lab. Rep…
Carcharhinus amblyrhynchos	Pacific Islands	0	140	Compagno et al. 2005 (Sharks of the World, Harper Collins, London)	Garrick 1982 (Sharks of the genus Carcharhinus, NOAA Tech. Rep. Circ. 445:1-193), Cox & Francis (Sharks and Rays of New Zealand, Canterbury University Press, Christchurch), Compagno & Niem 1998 (In: The Living Marine Resources of the Western Central Pacific, Vol. 2 (Carpenter & Niem, eds.), p. 1312-1360), Compagno 1984 (Sharks of the World, FAO, Rome), Wantiez et al. 2006 (J. Mar. Biol. Assoc. UK…
Carcharhinus amboinensis	S Africa, Madagascar	0	60	Compagno et al. 2005 (Sharks of the World, Harper Collins, London)	Garrick 1982 (Sharks of the genus Carcharhinus, NOAA Tech. Rep. Circ. 445:1-193), Compagno et al. 1989 (Guide to the Sharks and Rays of Southern Africa, Struik, Cape Town)
Carcharhinus amboinensis	Gulf of Aden, Arabian Sea, Persian Gulf, Sri Lanka	0	60	Compagno et al. 2005 (Sharks of the World, Harper Collins, London)	Garrick 1982 (Sharks of the genus Carcharhinus, NOAA Tech. Rep. Circ. 445:1-193), Randall 1986 (Sharks of Arabia, Immel, London), Compagno 1984 (Sharks of the World, FAO, Rome), Joseph 1999 (In: Case Studies of the Management of Elasmobranch Fisheries (Shotton, ed.), FAO, Rome, p.339-366)
Carcharhinus amboinensis	Indonesia	0	60	Compagno et al. 2005 (Sharks of the World, Harper Collins, London)	Garrick 1982 (Sharks of the genus Carcharhinus, NOAA Tech. Rep. Circ. 445:1-193), Compagno 1984 (Sharks of the World, FAO, Rome), White et al. 2006 (Economically Important Sharks and Rays of Indonesia, Australian Centre for International Agricultural Research, Canberra), Compagno & Niem 1998 (In: The Living Marine Resources of the Western Central Pacific, Vol. 2 (Carpenter & Niem, eds.), p. 1312-…
Carcharhinus amboinensis	Australia, Papua New Guinea	0	60	Compagno et al. 2005 (Sharks of the World, Harper Collins, London)	Last & Stevens 2009 (Sharks and Rays of Australia, 2nd edition, Harvard University Press, Cambridge, Stobutzki et al. 2002 (Fish. Bull. 100:800-821), Stevens & McLoughlin 1991 (Aust. J. Mar. Freshwater Res. 42:151-199), Thorburn et al. 2004 (Status of freshwater and estuarine elasmobranchs in northern Australia, Natural Heritage Trust, Australia), Stevens et al. 2000 (Mar. Freshwater Res. 51:127-…
Carcharhinus borneensis	China, Philippines, Indonesia, Malaysia	NA	NA	NA	Garrick 1982 (Sharks of the genus Carcharhinus, NOAA Tech. Rep. Circ. 445:1-193), Compagno 1984 (Sharks of the World, FAO, Rome), Compagno et al. 2005, Compagno & Niem 1998 (In: The Living Marine Resources of the Western Central Pacific, Vol. 2 (Carpenter & Niem, eds.), p. 1312-1360), Compagno et al. 2005 (CSIRO Mar. Lab. Rep. 243:1-103), Yano et al. 2005 (Sharks and Rays of Malaysia and Brunei D…
Carcharhinus brachyurus	Japan, China	0	100	Compagno et al. 2005 (Sharks of the World, Harper Collins, London)	Yuanding & Qingwen 2001 (Fauna Sinica: Cyclostomata, Chondrichthyes, Science Press, Beijing), Nakabo (ed.) 2002 (Fishes of Japan Vol 1, Tokai University Press, Tokyo), Compagno 1984 (Sharks of the World, FAO, Rome), Sokolovskaya et al. 1998 (J.Ichthyol. 38:1-11)
Carcharhinus brachyurus	Australia	0	100	Compagno et al. 2005 (Sharks of the World, Harper Collins, London)	Last & Stevens 2009 (Sharks and Rays of Australia, Harvard University Press, Cambridge), Compagno 1984 (Sharks of the World, FAO, Rome), Compagno & Niem 1998 (In: The Living Marine Resources of the Western Central Pacific, Vol. 2 (Carpenter & Niem, eds.), p. 1312-1360), Stevens 1984 (Aust. J. Mar. Freshwater Res. 35:573-590)
Carcharhinus brachyurus	New Zealand	0	100	Compagno et al. 2005 (Sharks of the World, Harper Collins, London)	Cox & Francis 1997 (Sharks and Rays of New Zealand, Canterbury University Press, Christchurch), Garrick 1982 (Sharks of the genus Carcharhinus, NOAA Tech. Rep. Circ. 445:1-193), GBIF
Carcharhinus brachyurus	Mexico	0	100	Compagno et al. 2005 (Sharks of the World, Harper Collins, London)	Ebert 2003 (Sharks, Rays and Chimaeras of California, University of California Press, Berkeley), Love et al. 2005 (Resource Inventory of Marine and Estuarine Fishes of the West Coast and Alaska: A Checklist of North Paciﬁc and Arctic Ocean Species from Baja California to the Alaska–Yukon Border, U. S. Geological Survey, Seattle), Garrick 1982 (Sharks of the genus Carcharhinus, NOAA Tech. Rep. Cir…
Carcharhinus brachyurus	Peru	0	100	Compagno et al. 2005 (Sharks of the World, Harper Collins, London)	Garrick 1982 (Sharks of the genus Carcharhinus, NOAA Tech. Rep. Circ. 445:1-193)
Carcharhinus brachyurus	Argentina, Brazil	0	100	Compagno et al. 2005 (Sharks of the World, Harper Collins, London)	Chiaramonte 1998 (Mar. Freshwater Res. 49:747-752), Menni et al. 1984, Lucifora et al. 2005 (ICES J. Mar. Sci. 62:107-115), Lessa et al. 1999 (Biodiversidade de Elasmobrânquios do Brasil, Ministério do Meio Ambiente, Recife), Soto 2001 (Mare Magnum 1:51-120), Zalmon et al. 2002 (ICES J. Mar. Sci. 59:S83-S87)
Carcharhinus brachyurus	Mediterranean, N Africa	0	100	Compagno et al. 2005 (Sharks of the World, Harper Collins, London)	Garrick 1982 (Sharks of the genus Carcharhinus, NOAA Tech. Rep. Circ. 445:1-193), Cadenat & Blache 1981 (Requins de Méditerranée et d'Atlantique, ORSTOM, Paris), Serena (Serena 2005 (Field Identification Guide to the Sharks and Rays of the Mediterranean and Black Sea, FAO, Rome)), Mediterranee et Mer Noire, Vacchi et al. 1996 (Biol. Mar. Medit. 3:389-390)
Carcharhinus brachyurus	S Africa	0	100	Compagno et al. 2005 (Sharks of the World, Harper Collins, London)	Compagno et al. 1989 (Guide to the Sharks and Rays of Southern Africa, Struik, Cape Town)
Carcharhinus brevipinna	Japan, Taiwan	0	75	Compagno et al. 2005 (Sharks of the World, Harper Collins, London)	Nakabo (ed.) 2002 (Fishes of Japan Vol 1, Tokai University Press, Tokyo), Yuanding & Qingwen 2001 (Fauna Sinica: Cyclostomata, Chondrichthyes, Science Press, Beijing), Compagno 1984 (Sharks of the World, FAO, Rome) Joung et al. 2005 (Zool. Stud. 44:102-110)
Carcharhinus brevipinna	South China Sea, Indonesia, Australia	0	75	Compagno et al. 2005 (Sharks of the World, Harper Collins, London)	Garrick 1982 (Sharks of the genus Carcharhinus, NOAA Tech. Rep. Circ. 445:1-193), Compagno & Niem 1998 (In: The Living Marine Resources of the Western Central Pacific, Vol. 2 (Carpenter & Niem, eds.), p. 1312-1360), White et al. 2006 (Economically Important Sharks and Rays of Indonesia, Australian Centre for International Agricultural Research, Canberra), Compagno et al. 2005 (CSIRO Mar. Lab. Rep…
Carcharhinus brevipinna	USA, Gulf of Mexico, Caribbean, Guyana	0	75	Compagno et al. 2005 (Sharks of the World, Harper Collins, London)	Garrick 1982 (Sharks of the genus Carcharhinus, NOAA Tech. Rep. Circ. 445:1-193), Compagno 2002 (Sharks, In: The Living Marine Resources of the Western Central Atlantic Vol. 1 (Carpenter K, ed.), FAO, Rome), Castillo-Géniz et al. 1998 (Mar. Freshwater Res. 49:611-620), Kohler et al. 1998 (Mar. Fish. Rev. 60(2):21-87)
Carcharhinus brevipinna	Brazil, Uruguay	0	75	Compagno et al. 2005 (Sharks of the World, Harper Collins, London)	Garrick 1982 (Sharks of the genus Carcharhinus, NOAA Tech. Rep. Circ. 445:1-193), Soto 2001 (Mare Magnum 1:51-120), Lessa et al. 1999 (Biodiversidade de Elasmobrânquios do Brasil, Ministério do Meio Ambiente, Recife), Meneses & Paesch 2003 (Guia de Campo para la Identificación de Peces Cartilaginosos en el Río de la Plata y su Frente Océanico, Montevideo), Monteiro-Neto et al. 2008 (Iheringia Ser…
Carcharhinus brevipinna	Mediterranean	0	75	Compagno et al. 2005 (Sharks of the World, Harper Collins, London)	Compagno 1984 (Sharks of the World, FAO, Rome), Compagno et al. 2005 (Sharks of the World, Harper Collins, London), Serena 2005 (Field Identification Guide to the Sharks and Rays of the Mediterranean and Black Sea, FAO, Rome), Schneider & Bauchot 1987 (Fiches FAO d'Identification des Especes pour les Besoins de la Peche: Mediterranée et Mer Noire, Vol 2, FAO, Rome), Golani 2005 (Zootaxa 947:1-90)…
Carcharhinus brevipinna	N Africa, Gulf of Guinea	0	75	Compagno et al. 2005 (Sharks of the World, Harper Collins, London)	Cadenat & Blache 1981 (Requins de Méditerranée et d'Atlantique, ORSTOM, Paris), Compagno 1984 (Sharks of the World, FAO, Rome), Vakily 2002 (Poissons Marins de la Sous-Région Nord-Ouest Africaine, Institut de l'Environnement Durable, Ispra)
Carcharhinus brevipinna	S Africa, Madagascar, Seychelles	0	75	Compagno et al. 2005 (Sharks of the World, Harper Collins, London)	Compagno et al. 1989 (Guide to the Sharks and Rays of Southern Africa, Struik, Cape Town), Compagno 1984 (Sharks of the World, FAO, Rome), Compagno et al. 2005 (Sharks of the World, Harper Collins, London), Leturneur et al. 2004 (Cybium 28:199-216), McVean et al. 2006 (Fish. Res. 82:280-289)
Carcharhinus brevipinna	Gulf of Aden, Red Sea, Arabian Sea, Sri Lanka	0	75	Compagno et al. 2005 (Sharks of the World, Harper Collins, London)	Randall 1986 (Sharks of Arabia, Immel, London), Garrick 1982 (Sharks of the genus Carcharhinus, NOAA Tech. Rep. Circ. 445:1-193), Bonfil & Abdallah 2004 (Field Identification Guide to the Sharks and Rays of the Red Sea and the Gulf of Aden, FAO, Rome), Henderson et al. 2007 (Fish. Res. 86:159-168), Joseph 1999 (In: Case Studies of the Management of Elasmobranch Fisheries (Shotton, ed.), FAO, Rome…
Carcharhinus cautus	Australia, Papua New Guinea, Solomon Islands	0	5	Salini et al. 1992 (Aust. J. Mar. Freshwater Res. 43:87-96)	Garrick 1982 (Sharks of the genus Carcharhinus, NOAA Tech. Rep. Circ. 445:1-193), Last & Stevens 2009 (Sharks and Rays of Australia, Harvard University Press, Cambridge), Compagno & Niem 1998 (In: The Living Marine Resources of the Western Central Pacific, Vol. 2 (Carpenter & Niem, eds.), p. 1312-1360), White et al. 2002 (Mar. Biol. 141:1153-1164), Lyle 1987 (Aust. J. Mar. Freshwater Res. 38:701-…
Carcharhinus dussumieri	Red Sea	0	168	Stevens & McLaughlin 1991 (Aust. J. Mar. Freshwater Res. 42:151-199)	Bonfil & Abdallah 2004 (Field Identification Guide to the Sharks and Rays of the Red Sea and the Gulf of Aden, FAO, Rome)
Carcharhinus dussumieri	Persian Gulf, Arabian Sea, India	0	168	Stevens & McLaughlin 1991 (Aust. J. Mar. Freshwater Res. 42:151-199)	Garrick 1982 (Sharks of the genus Carcharhinus, NOAA Tech. Rep. Circ. 445:1-193), Randall 1986 (Sharks of Arabia, Immel, London), Compagno 1984 (Sharks of the World, FAO, Rome), Henderson et al. 2007 (Fish. Res. 86:159-168), Joseph 1999 (In: Case Studies of the Management of Elasmobranch Fisheries (Shotton, ed.), FAO, Rome, p.339-366), Tourenq et al. 2004 (Zool. Middle East 32:5-10)
Carcharhinus dussumieri	Andaman Sea, Indonesia, South China Sea, China, Japan, Australia, Papua New Guinea	0	168	Stevens & McLaughlin 1991 (Aust. J. Mar. Freshwater Res. 42:151-199)	Garrick 1982 (Sharks of the genus Carcharhinus, NOAA Tech. Rep. Circ. 445:1-193), Last & Stevens 1994, Compagno & Niem 1998 (In: The Living Marine Resources of the Western Central Pacific, Vol. 2 (Carpenter & Niem, eds.), p. 1312-1360) Stevens & McLaughlin 1991 (Aust. J. Mar. Freshwater Res. 42:151-199), Nakabo (ed.) 2002 (Fishes of Japan Vol 1, Tokai University Press, Tokyo), Yano et al. 2005 (S…
Carcharhinus falciformis	China, N Pacific	150		Compagno et al. 2005 (Sharks of the World, Harper Collins, London)	Joung et al. 2008 (Fish. Sci. 90:78-85), Yuanding & Qingwen 2001 (Fauna Sinica: Cyclostomata, Chondrichthyes, Science Press, Beijing), Nakabo (ed.) 2002 (Fishes of Japan Vol 1, Tokai University Press, Tokyo), Oshitani et al. 2003 (Fish. Sci. 69:456-464)
Carcharhinus falciformis	Philippines, Indonesia	150		Compagno et al. 2005 (Sharks of the World, Harper Collins, London)	Compagno et al. 2005 (CSIRO Mar. Lab. Rep. 243:1-103), White et al. 2006 (Economically Important Sharks and Rays of Indonesia, Australian Centre for International Agricultural Research, Canberra)
Carcharhinus falciformis	Australia	150	920	Stevens & McLaughlin 1991 (Aust. J. Mar. Freshwater Res. 42:151-199)	Last & Stevens 2009 (Sharks and Rays of Australia, 2nd edition, Harvard University Press, Cambridge)
Carcharhinus falciformis	W Pacific, New Zealand	150		Compagno 1984 (Sharks of the World, FAO, Rome)	Oshitani et al. 2003 (Fish. Sci. 69:456-464), Ward et al. 2004 (Fish. Bull. 102:179-195), Cox & Francis 1997 (Sharks and Rays of New Zealand, Canterbury University Press, Christchurch)
Carcharhinus falciformis	E Pacific	150		Compagno & Niem 1998 (In: The Living Marine Resources of the Western Central Pacific, Vol. 2 (Carpenter & Niem, eds.), p. 1312-1360)	Garrick 1982 (Sharks of the genus Carcharhinus, NOAA Tech. Rep. Circ. 445:1-193), Grove & Lavenberg 1997 (The fishes of the Galápagos Islands, Stanford University Press, Stanford), Love et al. 2005 (Resource Inventory of Marine and Estuarine Fishes of the West Coast and Alaska: A checklist of North Pacific and Arctic Ocean species from Baja California to teh Alaska-Yukon Border), Compagno et al. …
Carcharhinus falciformis	Atlantic	150		Compagno 1984 (Sharks of the World, FAO, Rome)	Garrick 1982 (Sharks of the genus Carcharhinus, NOAA Tech. Rep. Circ. 445:1-193), Kohler et al. 1998 (Mar. Fish. Rev. 60(2):21-87), Bonfil 2008 (In: Camhi et al., Sharks of the open ocean), Compagno 2002 (Sharks, In: The Living Marine Resources of the Western Central Atlantic Vol. 1 (Carpenter K, ed.), FAO, Rome), Soto 2001 (Mare Magnum 1:51-120), Amorim et al. 1998 (Mar. Freshw. Res. 49:621-632)…
Carcharhinus falciformis	Indian Ocean, Red Sea	150	920	Stevens & McLaughlin 1991 (Aust. J. Mar. Freshwater Res. 42:151-199)	Garrick 1982 (Sharks of the genus Carcharhinus, NOAA Tech. Rep. Circ. 445:1-193), Compagno et al. 1989 (Guide to the Sharks and Rays of Southern Africa, Struik, Cape Town), Bonfil & Abdallah 2004 (Field Identification Guide to the Sharks and Rays of the Red Sea and the Gulf of Aden, FAO, Rome), Randall 1986 (Sharks of Arabia, Immel, London), Anderson & Waheed 1999 (In: Case Studies of the Managem…
Carcharhinus fitzroyensis	Australia	0	40	Last & Stevens 1994 (Sharks and Rays of Australia, CSIRO, Melbourne)	Last & Stevens 2009 (Sharks and Rays of Australia, 2nd edition, Harvard University Press, Cambridge)
Carcharhinus galapagensis	Ogasawara	0	180	Compagno et al. 2005 (Sharks of the World, Harper Collins, London)	Nakabo (ed.) 2002 (Fishes of Japan Vol 1, Tokai University Press, Tokyo)
Carcharhinus galapagensis	Malaysia	NA	NA	NA	Yano et al. 2005 (Sharks and Rays of Malaysia and Brunei Darussalam, SEAFDEC MFRDMD, Terengganu)
Carcharhinus galapagensis	Lord Howe	0	180	Compagno et al. 2005 (Sharks of the World, Harper Collins, London)	Garrick 1982 (Sharks of the genus Carcharhinus, NOAA Tech. Rep. Circ. 445:1-193), Last & Stevens 2009 (Sharks and Rays of Australia, 2nd edition, Harvard University Press, Cambridge), Compagno & Niem 1998 (In: The Living Marine Resources of the Western Central Pacific, Vol. 2 (Carpenter & Niem, eds.), p. 1312-1360), Hobbs et al. 2008 (Coral Reefs 27:15)
Carcharhinus galapagensis	Kermadec	0	180	Compagno et al. 2005 (Sharks of the World, Harper Collins, London)	Garrick 1982 (Sharks of the genus Carcharhinus, NOAA Tech. Rep. Circ. 445:1-193), Cox & Francis 1997 (Sharks and Rays of New Zealand, Canterbury University Press, Christchurch), Compagno 1984 (Sharks of the World, FAO, Rome)
Carcharhinus galapagensis	Marianas, Marshall Islands, Hawaii, Easter, Phoenix, Pitcairn, Ducie	0	180	Compagno et al. 2005 (Sharks of the World, Harper Collins, London)	Garrick 1982 (Sharks of the genus Carcharhinus, NOAA Tech. Rep. Circ. 445:1-193), Compagno & Niem 1998 (In: The Living Marine Resources of the Western Central Pacific, Vol. 2 (Carpenter & Niem, eds.), p. 1312-1360), Wetherbee et al. 1996 (Environ. Biol. Fish. 45:299-310), Papastamatiou et al. 2006 (Mar. Ecol. Prog. Ser.320:239-251), Robertson et al. 2004 (Pac. Sci. 58:507-565)
Carcharhinus galapagensis	Sala y Gomez	0	180	Compagno et al. 2005 (Sharks of the World, Harper Collins, London)	Pequeño & Sáez 2003 (Rev. Biol. Trop. 51:795-796)
Carcharhinus galapagensis	Revillagigedo, Mexico, Guatemala, Colombia, Galapagos, Cocos, Malpelo, Clipperton	0	180	Compagno et al. 2005 (Sharks of the World, Harper Collins, London)	Garrick 1982 (Sharks of the genus Carcharhinus, NOAA Tech. Rep. Circ. 445:1-193), Grove & Lavenberg 1997 (The fishes of the Galápagos Islands, Stanford University Press, Stanford), Kato & Hernández Carvallo 1967 (In: Gilbert et al., Sharks, Skates and Rays, 93-109), Love et al. 2005 (Resource Inventory of Marine and Estuarine Fishes of the West Coast and Alaska: A checklist of North Pacific and A…
Carcharhinus galapagensis	USA, Bermuda, Virgin Islands, Belize, Surinam	0	180	Salini et al. 1992 (Aust. J. Mar. Freshwater Res. 43:87-96)	Garrick 1982 (Sharks of the genus Carcharhinus, NOAA Tech. Rep. Circ. 445:1-193), Compagno 2002 (Sharks, In: The Living Marine Resources of the Western Central Atlantic Vol. 1 (Carpenter K, ed.), FAO, Rome), Kohler et al. 1998 (Mar. Fish. Rev. 60(2):21-87), Pikitch et al. 2005 (Mar. Ecol. Prog. Ser. 302:187-197)
Carcharhinus galapagensis	Ascension, Noronha, Sao Pedro e Sao Paulo, Madeira, St. Helena, Sao Tome, Cabo Verde	0	180	Compagno et al. 2005 (Sharks of the World, Harper Collins, London)	Garrick 1982 (Sharks of the genus Carcharhinus, NOAA Tech. Rep. Circ. 445:1-193), Soto 2001 (Mare Magnum 1:51-120), Lessa et al. 1999 (Biodiversidade de Elasmobrânquios do Brasil, Ministério do Meio Ambiente, Recife), Compagno 1984 (Sharks of the World, FAO, Rome), Wirtz et al. 2008 (Zootaxa 1715:1-26), Reiner 1996 (Publ. Avulsas IPIMAR 2: 1-339)
Carcharhinus galapagensis	Madagascar, Mozambique Channel, Oman	0	180	Compagno et al. 2005 (Sharks of the World, Harper Collins, London)	Garrick 1982 (Sharks of the genus Carcharhinus, NOAA Tech. Rep. Circ. 445:1-193), Compagno 1984 (Sharks of the World, FAO, Rome), Hammerschlag & Fallows 2005 (S. Afr. J. Sci. 101:375-377), Henderson et al. 2007 (Fish. Res. 86:159-168)
Carcharhinus hemiodon	Arabian Sea, Malaysia, China, Philippines	0	50	Given for “coastal” in Compagno 1984 (Sharks of the World, FAO, Rome)	Garrick 1985 (NOAA Tech. Rep. NMFS 34:1-26), Randall 1986 (Sharks of Arabia, Immel, London), Day 1878 (Fishes of India, Bernard Quaritch, London), Yano et al. 2005 (Sharks and Rays of Malaysia and Brunei Darussalam, SEAFDEC MFRDMD, Terengganu), Yuanding & Qingwen 2001 (Fauna Sinica: Cyclostomata, Chondrichthyes, Science Press, Beijing), Compagno et al. 2005 (CSIRO Mar. Lab. Rep. 243:1-103), Josep…
Carcharhinus isodon	USA, Gulf of Mexico, Guyana	0	20	Compagno et al. 2005 (Sharks of the World, Harper Collins, London)	Garrick 1985 (NOAA Tech. Rep. NMFS 34:1-26), Compagno 2002 (Sharks, In: The Living Marine Resources of the Western Central Atlantic Vol. 1 (Carpenter K, ed.), FAO, Rome), Kohler et al. 1998 (Mar. Fish. Rev. 60(2):21-87), Castillo-Géniz et al. 1998 (Mar. Freshwater Res. 49:611-620), Cadenat & Blache 1981 (Requins de Méditerranée et d'Atlantique, ORSTOM, Paris)
Carcharhinus isodon	Brazil	0	40	Soto 2001 (Mare Magnum 1:51-120)	Soto 2001 (Mare Magnum 1:51-120), Lessa et al. 1999 (Biodiversidade de Elasmobrânquios do Brasil, Ministério do Meio Ambiente, Recife)
Carcharhinus leiodon	Yemen	NA	NA	NA	Garrick 1985 (NOAA Tech. Rep. NMFS 34:1-26)
Carcharhinus leucas	Yaeyama, Shanghai, Vietnam, South China Sea	0	152	Compagno et al. 2005 (Sharks of the World, Harper Collins, London)	Garrick 1982 (Sharks of the genus Carcharhinus, NOAA Tech. Rep. Circ. 445:1-193), Nakabo (ed.) 2002 (Fishes of Japan Vol 1, Tokai University Press, Tokyo), Yuanding & Qingwen 2001 (Fauna Sinica: Cyclostomata, Chondrichthyes, Science Press, Beijing), Fourmanoir & Nhu-Nhung 1965 (Cahiers ORSTOM Oceanographie, Liste complementaire des poissons marins de Nha-Trang), Yano et al. 2005 (Sharks and Rays …
Carcharhinus leucas	Indonesia, New Guinea, Australia, New Caledonia, Fiji, Rangiroa	0	152	Compagno et al. 2005 (Sharks of the World, Harper Collins, London)	Garrick 1982 (Sharks of the genus Carcharhinus, NOAA Tech. Rep. Circ. 445:1-193), Compagno & Niem 1998 (In: The Living Marine Resources of the Western Central Pacific, Vol. 2 (Carpenter & Niem, eds.), p. 1312-1360), White et al. 2006 (Economically Important Sharks and Rays of Indonesia, Australian Centre for International Agricultural Research, Canberra), Stobutzbi et al. 2002 (Fish. Bull. 100:80…
Carcharhinus leucas	E Pacific	0	152	Compagno et al. 2005 (Sharks of the World, Harper Collins, London)	Garrick 1982 (Sharks of the genus Carcharhinus, NOAA Tech. Rep. Circ. 445:1-193), Compagno et al. 1995 (In: Pacífico Centro-Oriental Vol. 2, (Fischer et al., eds.), FAO, Rome), Love et al. 2005 (Resource Inventory of Marine and Estuarine Fishes of the West Coast and Alaska: A checklist of North Pacific and Arctic Ocean species from Baja California to teh Alaska-Yukon Border), Pérez-Jiménez et al.…
Carcharhinus leucas	NW Atlantic, Caribbean, Brazil	0	152	Compagno et al. 2005 (Sharks of the World, Harper Collins, London)	Garrick 1982 (Sharks of the genus Carcharhinus, NOAA Tech. Rep. Circ. 445:1-193), Compagno 2002 (Sharks, In: The Living Marine Resources of the Western Central Atlantic Vol. 1 (Carpenter K, ed.), FAO, Rome), Castillo-Géniz et al. 1998 (Mar. Freshwater Res. 49:611-620), Kohler et al. 1998 (Mar. Fish. Rev. 60(2):21-87), Soto 2001 (Mare Magnum 1:51-120), Lessa et al. 1999 (Biodiversidade de Elasmobr…
Carcharhinus leucas	Argentina	0	30	Compagno et al. 2005 (Sharks of the World, Harper Collins, London)	Chiaramonte 1998 (Mar. Freshwater Res. 49:747-752)
Carcharhinus leucas	Morocco, W Africa	0	152	Compagno et al. 2005 (Sharks of the World, Harper Collins, London)	Garrick 1982 (Sharks of the genus Carcharhinus, NOAA Tech. Rep. Circ. 445:1-193), Cadenat & Blache 1981 (Requins de Méditerranée et d'Atlantique, ORSTOM, Paris), Vakily 2002 (Poissons Marins de la Sous-Région Nord-Ouest Africaine, Institut de l'Environnement Durable, Ispra), Rey & Muñoz-Chápuli 1992 (Environ. Biol. Fish. 35:95-103)
Carcharhinus leucas	S Africa, Madagascar, E Africa, Persian Gulf, India, Hugli River	0	152	Compagno et al. 2005 (Sharks of the World, Harper Collins, London)	Garrick 1982 (Sharks of the genus Carcharhinus, NOAA Tech. Rep. Circ. 445:1-193), Randall 1986 (Sharks of Arabia, Immel, London), Compagno 1984 (Sharks of the World, FAO, Rome) Henderson et al. 2007 (Fish. Res. 86:159-168), Tourenq et al. 2004 (Zool. Middle East 32:5-10), McVean et al. 2006 (Fish. Res. 82:280-289), Morón et al. 1998 (J. Mar. Biol. Assoc. India 40:142-157)
Carcharhinus limbatus	Japan, China, South China Sea, Indonesia, Australia, Tahiti, Marquesas, Hawaii, Samoa	0	50	Soto 2001 (Mare Magnum 1:51-120)	Garrick 1982 (Sharks of the genus Carcharhinus, NOAA Tech. Rep. Circ. 445:1-193), Yuanding & Qingwen 2001 (Fauna Sinica: Cyclostomata, Chondrichthyes, Science Press, Beijing), Yano et al. 2005 (Sharks and Rays of Malaysia and Brunei Darussalam, SEAFDEC MFRDMD, Terengganu), Compagno et al. 2005 (CSIRO Mar. Lab. Rep. 243:1-103), White et al. 2006 (Economically Important Sharks and Rays of Indonesia…
Carcharhinus limbatus	E Pacific	0	50	Soto 2001 (Mare Magnum 1:51-120)	Garrick 1982 (Sharks of the genus Carcharhinus, NOAA Tech. Rep. Circ. 445:1-193), Compagno et al. 1995 (In: Pacífico Centro-Oriental Vol. 2, (Fischer et al., eds.), FAO, Rome), Love et al. 2005 (Resource Inventory of Marine and Estuarine Fishes of the West Coast and Alaska: A checklist of North Pacific and Arctic Ocean species from Baja California to teh Alaska-Yukon Border), Grove & Lavenberg 19…
Carcharhinus limbatus	NW Atlantic, Caribbean, Brazil	0	50	Soto 2001 (Mare Magnum 1:51-120)	Garrick 1982 (Sharks of the genus Carcharhinus, NOAA Tech. Rep. Circ. 445:1-193), Compagno 2002 (Sharks, In: The Living Marine Resources of the Western Central Atlantic Vol. 1 (Carpenter K, ed.), FAO, Rome), Castillo-Géniz et al. 1998 (Mar. Freshwater Res. 49:611-620), Kohler et al. 1998 (Mar. Fish. Rev. 60(2):21-87), Soto 2001 (Mare Magnum 1:51-120), Lessa et al. 1999 (Biodiversidade de Elasmobr…
Carcharhinus limbatus	Mediterranean, N Africa, Gulf of Guinea	0	50	Soto 2001 (Mare Magnum 1:51-120)	Garrick 1982 (Sharks of the genus Carcharhinus, NOAA Tech. Rep. Circ. 445:1-193), Cadenat & Blache 1981 (Requins de Méditerranée et d'Atlantique, ORSTOM, Paris), Vakily 2002 (Poissons Marins de la Sous-Région Nord-Ouest Africaine, Institut de l'Environnement Durable, Ispra), Rey & Muñoz-Chápuli 1992 (Environ. Biol. Fish. 35:95-103), Serena 2005 (Field Identification Guide to the Sharks and Rays o…
Carcharhinus limbatus	S Africa, Madagascar, E Africa, Gulf of Aden, Seychelles, Maldives, Reunion, Red Sea, Persian Gulf, Arabian Sea, India, Bay of Bengal	0	50	Soto 2001 (Mare Magnum 1:51-120)	Garrick 1982 (Sharks of the genus Carcharhinus, NOAA Tech. Rep. Circ. 445:1-193), Compagno et al. 1989 (Guide to the Sharks and Rays of Southern Africa, Struik, Cape Town), Bonfil & Abdallah 2004 (Field Identification Guide to the Sharks and Rays of the Red Sea and the Gulf of Aden, FAO, Rome), Randall 1986 (Sharks of Arabia, Immel, London), Anderson & Waheed 1999 (In: Case Studies of the Managem…
Carcharhinus longimanus	Japan, China, South China Sea, Indonesia, Australia, W Pacific, Central Pacific, E Pacific	out of continental shelves (>200 m)		Compagno et al. 2005 (Sharks of the World, Harper Collins, London)	Garrick 1982 (Sharks of the genus Carcharhinus, NOAA Tech. Rep. Circ. 445:1-193), Yuanding & Qingwen 2001 (Fauna Sinica: Cyclostomata, Chondrichthyes, Science Press, Beijing), Nakabo (ed.) 2002 (Fishes of Japan Vol 1, Tokai University Press, Tokyo), Compagno et al. 2005 (CSIRO Mar. Lab. Rep. 243:1-103), White et al. 2006 (Economically Important Sharks and Rays of Indonesia, Australian Centre for …	No bathymetry included in map, since the species is epipelagic
Carcharhinus longimanus	NW Atlantic, Gulf of Mexico, Caribbean, Central Atlantic, Brazil, Argentina, N Africa, NW Africa, Gulf of Guinea	out of continental shelves (>200 m)		Compagno et al. 2005 (Sharks of the World, Harper Collins, London)	Garrick 1982 (Sharks of the genus Carcharhinus, NOAA Tech. Rep. Circ. 445:1-193), Compagno 2002 (Sharks, In: The Living Marine Resources of the Western Central Atlantic Vol. 1 (Carpenter K, ed.), FAO, Rome), Castillo-Géniz et al. 1998 (Mar. Freshwater Res. 49:611-620), Kohler et al. 1998 (Mar. Fish. Rev. 60(2):21-87), Soto 2001 (Mare Magnum 1:51-120), Lessa et al. 1999 (Biodiversidade de Elasmobr…	No bathymetry included in map, since the species is epipelagic
Carcharhinus longimanus	S Africa, Madagascar, E Africa, Gulf of Aden, Red Sea, Persian Gulf, Arabian Sea, India, Bay of Bengal, Indian Ocean	out of continental shelves (>200 m)		Compagno et al. 2005 (Sharks of the World, Harper Collins, London)	Garrick 1982 (Sharks of the genus Carcharhinus, NOAA Tech. Rep. Circ. 445:1-193), Compagno et al. 1989 (Guide to the Sharks and Rays of Southern Africa, Struik, Cape Town), Bonfil & Abdallah 2004 (Field Identification Guide to the Sharks and Rays of the Red Sea and the Gulf of Aden, FAO, Rome), Randall 1986 (Sharks of Arabia, Immel, London), Anderson & Waheed 1999 (In: Case Studies of the Managem…	No bathymetry included in map, since the species is epipelagic
Carcharhinus tilstoni	Australia	0	150	Last & Stevens 1994 (Sharks and Rays of Australia, CSIRO, Melbourne)	Last & Stevens 2009 (Sharks and Rays of Australia, 2nd edition, Harvard University Press, Cambridge), Stevens & Wiley 1986 (Aust. J. Mar. Freshwater Res. 37:671-688), Stevens et al. 2000 (Mar. Freshwater Res. 51:127-141)
Carcharhinus macloti	E Africa, Gulf of Aden, Arabian Sea, India	0	170	Compagno et al. 2005 (Sharks of the World, Harper Collins, London)	Garrick 1985 (NOAA Tech. Rep. NMFS 34:1-26), Compagno 1984 (Sharks of the World, FAO, Rome), Randall 1986 (Sharks of Arabia, Immel, London), Joseph 1999 (In: Case Studies of the Management of Elasmobranch Fisheries (Shotton, ed.), FAO, Rome, p.339-366), Henderson et al. 2007 (Fish. Res. 86:159-168), Day 1878 (Fishes of India, Bernard Quaritch, London)
Carcharhinus macloti	S China Sea, Taiwan, Indonesia, China, Japan, New Guinea, Australia	0	170	Compagno et al. 2005 (Sharks of the World, Harper Collins, London)	Garrick 1985 (NOAA Tech. Rep. NMFS 34:1-26), Compagno & Niem 1998 (In: The Living Marine Resources of the Western Central Pacific, Vol. 2 (Carpenter & Niem, eds.), p. 1312-1360), Last & Stevens 2009 (Sharks and Rays of Australia, 2nd edition, Harvard University Press, Cambridge), Stevens & McLaughlin 1991 (Aust. J. Mar. Freshwater Res. 42:151-199), Simpfendorfer & Stevens 2003 (Australia Red List…
Carcharhinus melanopterus	S Africa, Madagascar, E Africa, Gulf of Aden, Red Sea, Persian Gulf, Arabian Sea, Maldives, India, Bay of Bengal	0	30	Compagno et al. 1989 (Guide to the Sharks and Rays of Southern Africa, Struik, Cape Town)	Garrick 1982 (Sharks of the genus Carcharhinus, NOAA Tech. Rep. Circ. 445:1-193), Compagno et al. 1989 (Guide to the Sharks and Rays of Southern Africa, Struik, Cape Town), Letourneur et al. 2004 (Cybium 28:199-216), Randall 1986 (Sharks of Arabia, Immel, London), Bonfil & Abdallah 2004 (Field Identification Guide to the Sharks and Rays of the Red Sea and the Gulf of Aden, FAO, Rome), Anderson & …
Carcharhinus melanopterus	Mediterranean	0	30	Compagno et al. 1989 (Guide to the Sharks and Rays of Southern Africa, Struik, Cape Town)	Serena 2005 (Field Identification Guide to the Sharks and Rays of the Mediterranean and Black Sea, FAO, Rome), Schneider & Bauchot 1987 (Fiches FAO d'Identification des Especes pour les Besoins de la Peche: Mediterranée et Mer Noire, Vol 2, FAO, Rome), Golani 2005 (Zootaxa 947:1-90)
Carcharhinus melanopterus	Andaman Sea, Indonesia, S China Sea, China, Australia, New Guinea, W Pacific	0	30	Compagno et al. 1989 (Guide to the Sharks and Rays of Southern Africa, Struik, Cape Town)	Garrick 1982 (Sharks of the genus Carcharhinus, NOAA Tech. Rep. Circ. 445:1-193), White et al. 2006 (Economically Important Sharks and Rays of Indonesia, Australian Centre for International Agricultural Research, Canberra), Yano et al. 2005 (Sharks and Rays of Malaysia and Brunei Darussalam, SEAFDEC MFRDMD, Terengganu), Compagno et al. 2005 (CSIRO Mar. Lab. Rep. 243:1-103), Compagno & Niem 1998 (…
Carcharhinus sp. A	Vietnam, Thailand, Borneo, Malaysia	NA	NA	NA	Garrick 1982 (Sharks of the genus Carcharhinus, NOAA Tech. Rep. Circ. 445:1-193), Yano et al. 2005 (Sharks and Rays of Malaysia and Brunei Darussalam, SEAFDEC MFRDMD, Terengganu)	Include records of C. porosus for W Pacific.
Carcharhinus obscurus	Japan, China, Vietnam, Indonesia, Andaman, Australia	0	400	Compagno 1984 (Sharks of the World, FAO, Rome) Compagno et al. 2005	Garrick 1982 (Sharks of the genus Carcharhinus, NOAA Tech. Rep. Circ. 445:1-193), Compagno & Niem 1998 (In: The Living Marine Resources of the Western Central Pacific, Vol. 2 (Carpenter & Niem, eds.), p. 1312-1360), White et al. 2006 (Economically Important Sharks and Rays of Indonesia, Australian Centre for International Agricultural Research, Canberra), Nakabo (ed.) 2002 (Fishes of Japan Vol 1,…
Carcharhinus obscurus	E Pacific	0	400	Compagno 1984 (Sharks of the World, FAO, Rome) Compagno et al. 2005	Garrick 1982 (Sharks of the genus Carcharhinus, NOAA Tech. Rep. Circ. 445:1-193), Compagno et al. 1995 (In: Pacífico Centro-Oriental Vol. 2, (Fischer et al., eds.), FAO, Rome), Love et al. 2005 (Resource Inventory of Marine and Estuarine Fishes of the West Coast and Alaska: A checklist of North Pacific and Arctic Ocean species from Baja California to teh Alaska-Yukon Border), Aguilar et al. 2005 …
Carcharhinus obscurus	W Atlantic	0	400	Compagno 1984 (Sharks of the World, FAO, Rome) Compagno et al. 2005	Garrick 1982 (Sharks of the genus Carcharhinus, NOAA Tech. Rep. Circ. 445:1-193), Compagno 2002 (Sharks, In: The Living Marine Resources of the Western Central Atlantic Vol. 1 (Carpenter K, ed.), FAO, Rome), Castillo-Géniz et al. 1998 (Mar. Freshwater Res. 49:611-620), Kohler et al. 1998 (Mar. Fish. Rev. 60(2):21-87), Soto 2001 (Mare Magnum 1:51-120), Lessa et al. 1999 (Biodiversidade de Elasmobr…
Carcharhinus obscurus	Mediterranean, NW Africa, S Africa, Madagascar, Red Sea, Seychelles, India	0	400	Compagno 1984 (Sharks of the World, FAO, Rome) Compagno et al. 2005	Garrick 1982 (Sharks of the genus Carcharhinus, NOAA Tech. Rep. Circ. 445:1-193), Cadenat & Blache 1981 (Requins de Méditerranée et d'Atlantique, ORSTOM, Paris), Serena 2005 (Field Identification Guide to the Sharks and Rays of the Mediterranean and Black Sea, FAO, Rome), Schneider & Bauchot 1987 (Fiches FAO d'Identification des Especes pour les Besoins de la Peche: Mediterranée et Mer Noire, Vol…
Carcharhinus perezi	USA, Bermuda, Cuba, Bahamas, Antilles	0	30	Compagno et al. 2005 (Sharks of the World, Harper Collins, London)	Garrick 1982 (Sharks of the genus Carcharhinus, NOAA Tech. Rep. Circ. 445:1-193), Compagno 2002 (Sharks, In: The Living Marine Resources of the Western Central Atlantic Vol. 1 (Carpenter K, ed.), FAO, Rome), Kohler et al. 1998 (Mar. Fish. Rev. 60(2):21-87), Pikitch et al. 2005 (Mar. Ecol. Prog. Ser. 302:187-197), Chapman et al. 2007 (Mar. Ecol. Prog. Ser. 344:271-275)
Carcharhinus perezi	Brazil	0	30	Compagno et al. 2005 (Sharks of the World, Harper Collins, London)	Soto 2001 (Mare Magnum 1:51-120), Lessa et al. 1999 (Biodiversidade de Elasmobrânquios do Brasil, Ministério do Meio Ambiente, Recife), Garla 2003 (Ecologia e Conservação dos Tubarões do Arquipélago de Fernando de Noronha, com Ênfase no Tubarão-Cabeça-de-Cesto Carcharhinus perezi (Poey, 1876) (Carcharhiniformes, Carcharhinidae, PhD Thesis, Universidade Estadual Paulista, Rio Claro), Garla et al. …
Carcharhinus plumbeus	Japan, China, Vietnam, Indonesia, Australia, New Caledonia, Hawaii	0	280	Compagno et al. 2005 (Sharks of the World, Harper Collins, London)	Garrick 1982 (Sharks of the genus Carcharhinus, NOAA Tech. Rep. Circ. 445:1-193), Compagno & Niem 1998 (In: The Living Marine Resources of the Western Central Pacific, Vol. 2 (Carpenter & Niem, eds.), p. 1312-1360), White et al. 2006 (Economically Important Sharks and Rays of Indonesia, Australian Centre for International Agricultural Research, Canberra), Nakabo (ed.) 2002 (Fishes of Japan Vol 1,…
Carcharhinus plumbeus	NW Atlantic, Caribbean, Brazil	0	280	Compagno et al. 2005 (Sharks of the World, Harper Collins, London)	Garrick 1982 (Sharks of the genus Carcharhinus, NOAA Tech. Rep. Circ. 445:1-193), Compagno 2002 (Sharks, In: The Living Marine Resources of the Western Central Atlantic Vol. 1 (Carpenter K, ed.), FAO, Rome), Castillo-Géniz et al. 1998 (Mar. Freshwater Res. 49:611-620), Kohler et al. 1998 (Mar. Fish. Rev. 60(2):21-87), Soto 2001 (Mare Magnum 1:51-120), Lessa et al. 1999 (Biodiversidade de Elasmobr…
Carcharhinus plumbeus	Uruguay, Argentina	0	50	Given for “coastal” in Nion 1999 (In: Case Studies of the Management of Elasmobranch Fisheries (Shotton, ed.), FAO, Rome, p. 218-267)	Menni et al. 1984 (Peces Marinos de la Argentina y Uruguay, Hemisferio Sur, Buenos Aires), Chiaramonte 1998 (Mar. Freshwater Res. 49:747-752)
Carcharhinus plumbeus	Mediterranean, Portugal, NW Africa, Gulf of Guinea, S Africa, Madagascar, Mauritius, Reunion, Seychelles, E Africa, Gulf of Aden, Red Sea, Persian Gulf, Gulf of Oman	0	280	Compagno et al. 2005 (Sharks of the World, Harper Collins, London)	Garrick 1982 (Sharks of the genus Carcharhinus, NOAA Tech. Rep. Circ. 445:1-193), Cadenat & Blache 1981 (Requins de Méditerranée et d'Atlantique, ORSTOM, Paris), Serena 2005 (Field Identification Guide to the Sharks and Rays of the Mediterranean and Black Sea, FAO, Rome), Schneider & Bauchot 1987 (Fiches FAO d'Identification des Especes pour les Besoins de la Peche: Mediterranée et Mer Noire, Vol…
Carcharhinus porosus	Pacific	0	32	Compagno et al. 2005 (Sharks of the World, Harper Collins, London)	Garrick 1982 (Sharks of the genus Carcharhinus, NOAA Tech. Rep. Circ. 445:1-193), Compagno et al. 1995 (In: Pacífico Centro-Oriental Vol. 2, (Fischer et al., eds.), FAO, Rome), Love et al. 2005 (Resource Inventory of Marine and Estuarine Fishes of the West Coast and Alaska: A checklist of North Pacific and Arctic Ocean species from Baja California to teh Alaska-Yukon Border)
Carcharhinus porosus	Gulf of Mexico, Caribbean	0	32	Compagno et al. 2005 (Sharks of the World, Harper Collins, London)	Garrick 1982 (Sharks of the genus Carcharhinus, NOAA Tech. Rep. Circ. 445:1-193), Compagno 2002 (Sharks, In: The Living Marine Resources of the Western Central Atlantic Vol. 1 (Carpenter K, ed.), FAO, Rome), Castillo-Géniz et al. 1998 (Mar. Freshwater Res. 49:611-620), Kohler et al. 1998 (Mar. Fish. Rev. 60(2):21-87)
Carcharhinus porosus	Brazil	0	100	Soto 2001 (Mare Magnum 1:51-120)	Soto 2001 (Mare Magnum 1:51-120), Lessa et al. 1999 (Biodiversidade de Elasmobrânquios do Brasil, Ministério do Meio Ambiente, Recife)
Carcharhinus sealei	E Africa, Seychelles, Arabian Sea, India, Sri Lanka	0	40	Compagno et al. 2005 (Sharks of the World, Harper Collins, London)	Garrick 1982 (Sharks of the genus Carcharhinus, NOAA Tech. Rep. Circ. 445:1-193), Compagno et al. 1989 (Guide to the Sharks and Rays of Southern Africa, Struik, Cape Town), Bonfil & Abdallah 2004 (Field Identification Guide to the Sharks and Rays of the Red Sea and the Gulf of Aden, FAO, Rome), Tourenq et al. 2004 (Zool. Middle East 32:5-10), Compagno 1984 (Sharks of the World, FAO, Rome), Joseph…
Carcharhinus sealei	Andaman Sea, Indonesia, S China Sea	0	40	Compagno et al. 2005 (Sharks of the World, Harper Collins, London)	Garrick 1982 (Sharks of the genus Carcharhinus, NOAA Tech. Rep. Circ. 445:1-193), White et al. 2006 (Economically Important Sharks and Rays of Indonesia, Australian Centre for International Agricultural Research, Canberra), Yano et al. 2005 (Sharks and Rays of Malaysia and Brunei Darussalam, SEAFDEC MFRDMD, Terengganu), Compagno et al. 2005 (CSIRO Mar. Lab. Rep. 243:1-103), Compagno & Niem 1998 (…
Carcharhinus signatus	USA, Gulf of Mexico, Caribbean	183	366	Compagno 2002 (Sharks, In: The Living Marine Resources of the Western Central Atlantic Vol. 1 (Carpenter K, ed.), FAO, Rome)	Garrick 1985 (NOAA Tech. Rep. NMFS 34:1-26), Compagno 2002 (Sharks, In: The Living Marine Resources of the Western Central Atlantic Vol. 1 (Carpenter K, ed.), FAO, Rome), Castillo-Géniz et al. 1998 (Mar. Freshwater Res. 49:611-620), Kohler et al. 1998 (Mar. Fish. Rev. 60(2):21-87), Carlson et al. 2008 (Mar. Fish. Rev. 70(1):1-13)
Carcharhinus signatus	Brazil, Uruguay	183	366	Compagno 2002 (Sharks, In: The Living Marine Resources of the Western Central Atlantic Vol. 1 (Carpenter K, ed.), FAO, Rome)	Garrick 1985 (NOAA Tech. Rep. NMFS 34:1-26), Soto 2001 (Mare Magnum 1:51-120), Lessa et al. 1999 (Biodiversidade de Elasmobrânquios do Brasil, Ministério do Meio Ambiente, Recife), Santana & Lessa 2004 (Fish. Bull. 102:156-167), Soto 2001 (Mare Magnum 1:147-169), Amorim et al. 1998 (Mar. Freshwater Res. 49:621-632), Marín et al. 1998 (Mar. Freshwater Res. 49:633-639), Meneses & Paesch 2003 (Guia …
Carcharhinus signatus	W Africa	183	366	Compagno 2002 (Sharks, In: The Living Marine Resources of the Western Central Atlantic Vol. 1 (Carpenter K, ed.), FAO, Rome)	Garrick 1985 (NOAA Tech. Rep. NMFS 34:1-26), Compagno et al. 1989 (Guide to the Sharks and Rays of Southern Africa, Struik, Cape Town), Vakily 2002 (Poissons Marins de la Sous-Région Nord-Ouest Africaine, Institut de l'Environnement Durable, Ispra), Rey & Muñoz-Chápuli 1992 (Environ. Biol. Fish. 35:95-103)
Carcharhinus sorrah	Madagascar, Mozambique, Mauritius, Seychelles, E Africa	0	140	Compagno et al. 2005 (Sharks of the World, Harper Collins, London)	Garrick 1982 (Sharks of the genus Carcharhinus, NOAA Tech. Rep. Circ. 445:1-193), Compagno et al. 1989 (Guide to the Sharks and Rays of Southern Africa, Struik, Cape Town), Darracott 1977 (J. Fish. Biol. 10:1-16)
Carcharhinus sorrah	Gulf of Aden, Red Sea, Persian Gulf, Arabian Sea, India, Sri Lanka	0	140	Compagno et al. 2005 (Sharks of the World, Harper Collins, London)	Garrick 1982 (Sharks of the genus Carcharhinus, NOAA Tech. Rep. Circ. 445:1-193), Randall 1986 (Sharks of Arabia, Immel, London), Compagno 1984 (Sharks of the World, FAO, Rome), Joseph 1999 (In: Case Studies of the Management of Elasmobranch Fisheries (Shotton, ed.), FAO, Rome, p.339-366), Day 1878 (Fishes of India, Bernard Quaritch, London), Bonfil & Abdallah 2004 (Field Identification Guide to …
Carcharhinus sorrah	S China Sea, Taiwan, Indonesia, China, Japan, New Guinea, Australia, Solomon Islands	0	140	Compagno et al. 2005 (Sharks of the World, Harper Collins, London)	Garrick 1982 (Sharks of the genus Carcharhinus, NOAA Tech. Rep. Circ. 445:1-193), White et al. 2006 (Economically Important Sharks and Rays of Indonesia, Australian Centre for International Agricultural Research, Canberra), Yano et al. 2005 (Sharks and Rays of Malaysia and Brunei Darussalam, SEAFDEC MFRDMD, Terengganu), Compagno et al. 2005 (CSIRO Mar. Lab. Rep. 243:1-103), Compagno & Niem 1998 (…
Galeocerdo cuvier	Japan, China, South China Sea, Indonesia, Australia, W Pacific	0	140	Compagno et al. 2005 (Sharks of the World, Harper Collins, London)	Compagno & Niem 1998 (In: The Living Marine Resources of the Western Central Pacific, Vol. 2 (Carpenter & Niem, eds.), p. 1312-1360), White et al. 2006 (Economically Important Sharks and Rays of Indonesia, Australian Centre for International Agricultural Research, Canberra), Nakabo (ed.) 2002 (Fishes of Japan Vol 1, Tokai University Press, Tokyo), Yuanding & Qingwen 2001 (Fauna Sinica: Cyclostoma…
Galeocerdo cuvier	E Pacific	0	140	Compagno et al. 2005 (Sharks of the World, Harper Collins, London)	Ebert 2003 (Sharks, Rays and Chimaeras of California, University of California Press, Berkeley), Love et al. 2005 (Resource Inventory of Marine and Estuarine Fishes of the West Coast and Alaska: A Checklist of North Paciﬁc and Arctic Ocean Species from Baja California to the Alaska–Yukon Border, U. S. Geological Survey, Seattle), Compagno et al. 1995 (In: Pacífico Centro-Oriental Vol. 2, (Fischer…
Galeocerdo cuvier	NW Atlantic, Caribbean, Brazil, Uruguay	0	140	Compagno et al. 2005 (Sharks of the World, Harper Collins, London)	Bigelow & Schroeder 1948 (Sharks, In: Fishes of the Western North Atlantic (J. Tee-Van et al., eds.), Memoirs of the Sears Foundation for Marine Research 1), Compagno 2002 (Sharks, In: The Living Marine Resources of the Western Central Atlantic Vol. 1 (Carpenter K, ed.), FAO, Rome), Castillo-Géniz et al. 1998 (Mar. Freshwater Res. 49:611-620), Kohler et al. 1998 (Mar. Fish. Rev. 60(2):21-87), Sot…
Galeocerdo cuvier	Morocco, W Africa	0	140	Compagno et al. 2005 (Sharks of the World, Harper Collins, London)	Cadenat & Blache 1981 (Requins de Méditerranée et d'Atlantique, ORSTOM, Paris), Compagno 1984 (Sharks of the World, FAO, Rome), Vakily 2002 (Poissons Marins de la Sous-Région Nord-Ouest Africaine, Institut de l'Environnement Durable, Ispra)
Galeocerdo cuvier	S Africa, Madagascar, Reunion, Mauritius, E Africa, Red Sea, Arabian Sea, Persian Gulf	0	140	Compagno et al. 2005 (Sharks of the World, Harper Collins, London)	Compagno et al. 1989 (Guide to the Sharks and Rays of Southern Africa, Struik, Cape Town), Bonfil & Abdallah 2004 (Field Identification Guide to the Sharks and Rays of the Red Sea and the Gulf of Aden, FAO, Rome), Letourneur et al. 2004 (Cybium 28:199-216), Anderson & Waheed 1999 (In: Case Studies of the Management of Elasmobranch Fisheries (Shotton, ed.), FAO, Rome, p. 367-401), Joseph 1999 (In:…
Glyphis gangeticus	Pakistan, Bangladesh, Myanmar	NA	NA	NA	Compagno et al. 2008 (In: Descriptions of New Australia Chondrichthyans (Last et al., eds.), CSIRO Mar. Atmosph. Res. Paper 22:, pp 203-225), Compagno 1997 (Environ. Biol. Fish. 49:400), Compagno 2005 (In: Sharks, Rays and Chimaeras: The Status of the Chondrichthyan Fishes (Fowler et al. eds.), IUCN Shark Specialist Group, p. 305-306), Martin 2005 (J. Mar. Biol. Assoc. UK 85:1049-1073), GBIF
Glyphis glyphis	Australia, Papua New Guinea	NA	NA	NA	Compagno et al. 2008 (In: Descriptions of New Australia Chondrichthyans (Last et al., eds.), CSIRO Mar. Atmosph. Res. Paper 22:, pp 203-225), Peverell et al. 2006 (Zootaxa 1233: 53-68),
Glyphis garricki	Australia, Papua New Guinea	NA	NA	NA	Compagno et al. 2008 (In: Descriptions of New Australia Chondrichthyans (Last et al., eds.), CSIRO Mar. Atmosph. Res. Paper 22:, pp 203-225), Thorburn & Morgan 2004 (Zootaxa 685: 1-8), Thorburn & Morgan 2005 (Environ. Biol. Fish. 73:140)
Glyphis siamensis	Myanmar	NA	NA	NA	Compagno et al. 2008 (In: Descriptions of New Australia Chondrichthyans (Last et al., eds.), CSIRO Mar. Atmosph. Res. Paper 22:, pp 203-225)
Glyphis spB	Borneo, Indonesia	NA	NA	NA	Compagno et al. 2008 (In: Descriptions of New Australia Chondrichthyans (Last et al., eds.), CSIRO Mar. Atmosph. Res. Paper 22:, pp 203-225), Yano et al. 2005 (Sharks and Rays of Malaysia and Brunei Darussalam, SEAFDEC MFRDMD, Terengganu), Fahmi & Adrim 2009 (Raffles Bull. Zool. 57:113-118)	Record of Glyphis sp. from S Borneo included here
Isogomphodon oxyrhynchus	Guianas, N Brazil	0	40	Compagno et al. 2005 (Sharks of the World, Harper Collins, London)	Soto 2001 (Mare Magnum 1:51-120), Lessa et al. 1999 (Biodiversidade de Elasmobrânquios do Brasil, Ministério do Meio Ambiente, Recife), Compagno 2002 (Sharks, In: The Living Marine Resources of the Western Central Atlantic Vol. 1 (Carpenter K, ed.), FAO, Rome)
Lamiopsis temmincki	Arabian Sea, India, Andaman Sea, Borneo, China	0	50	Given for inshore in Compagno 1984 (Sharks of the World, FAO, Rome)	Compagno 1984 (Sharks of the World, FAO, Rome), Joseph 1999 (In: Case Studies of the Management of Elasmobranch Fisheries (Shotton, ed.), FAO, Rome, p.339-366), Compagno & Niem 1998 (In: The Living Marine Resources of the Western Central Pacific, Vol. 2 (Carpenter & Niem, eds.), p. 1312-1360), Yano et al. 2005 (Sharks and Rays of Malaysia and Brunei Darussalam, SEAFDEC MFRDMD, Terengganu), White …
Loxodon macrorhinus	Madagascar, Mozambique, Mauritius, Seychelles, E Africa, Gulf of Aden, India, Sri Lanka	0	100	Compagno et al. 2005 (Sharks of the World, Harper Collins, London)	Garrick 1982 (Sharks of the genus Carcharhinus, NOAA Tech. Rep. Circ. 445:1-193), Compagno et al. 1989 (Guide to the Sharks and Rays of Southern Africa, Struik, Cape Town), Randall 1986 (Sharks of Arabia, Immel, London), Compagno 1984 (Sharks of the World, FAO, Rome), Joseph 1999 (In: Case Studies of the Management of Elasmobranch Fisheries (Shotton, ed.), FAO, Rome, p.339-366), Day 1878 (Fishes …
Loxodon macrorhinus	Indonesia, South China Sea, China, Japan, Australia, New Guinea	0	100	Compagno et al. 2005 (Sharks of the World, Harper Collins, London)	Garrick 1982 (Sharks of the genus Carcharhinus, NOAA Tech. Rep. Circ. 445:1-193), White et al. 2006 (Economically Important Sharks and Rays of Indonesia, Australian Centre for International Agricultural Research, Canberra), Yano et al. 2005 (Sharks and Rays of Malaysia and Brunei Darussalam, SEAFDEC MFRDMD, Terengganu), Compagno et al. 2005 (CSIRO Mar. Lab. Rep. 243:1-103), Compagno & Niem 1998 (…
Nasolamia velox	E Pacific	0	192	Compagno et al. 2005 (Sharks of the World, Harper Collins, London)	Compagno et al. 1995 (In: Pacífico Centro-Oriental Vol. 2, (Fischer et al., eds.), FAO, Rome), Grove & Lavenberg 1997 (The fishes of the Galápagos Islands, Stanford University Press, Stanford), Compagno 1984 (Sharks of the World, FAO, Rome), Love et al. 2005 (Resource Inventory of Marine and Estuarine Fishes of the West Coast and Alaska: A checklist of North Pacific and Arctic Ocean species from …
Negaprion acutidens	Madagascar, E Africa, Seychelles, Mauritius, Gulf of Aden, Red Sea, Arabian Sea, Maldives, India	0	90	Last & Stevens 2009 (Sharks and Rays of Australia, 2nd edition, Harvard University Press, Cambridge)	Compagno 1984 (Sharks of the World, FAO, Rome), Compagno et al. 1989 (Guide to the Sharks and Rays of Southern Africa, Struik, Cape Town), Randall 1986 (Sharks of Arabia, Immel, London), Anderson & Ahmed 1993 (The Shark Fisheries of the Maldives, Ministry of Fisheries and Agriculture, Maldives and FAO, Male), Joseph 1999 (In: Case Studies of the Management of Elasmobranch Fisheries (Shotton, ed.)…
Negaprion acutidens	Andaman Sea, Indonesia, S China Sea, Ryukyu, Australia, New Guinea	0	90	Last & Stevens 2009 (Sharks and Rays of Australia, 2nd edition, Harvard University Press, Cambridge)	Compagno 1984 (Sharks of the World, FAO, Rome), Compagno & Niem 1998 (In: The Living Marine Resources of the Western Central Pacific, Vol. 2 (Carpenter & Niem, eds.), p. 1312-1360), White et al. 2006 (Economically Important Sharks and Rays of Indonesia, Australian Centre for International Agricultural Research, Canberra), Yuanding & Qingwen 2001 (Fauna Sinica: Cyclostomata, Chondrichthyes, Scienc…
Negaprion acutidens	Palau, Marshall Islands, New Caledonia, Tuamotu	0	90	Last & Stevens 2009 (Sharks and Rays of Australia, 2nd edition, Harvard University Press, Cambridge)	Compagno 1984 (Sharks of the World, FAO, Rome) Compagno & Niem 1998 (In: The Living Marine Resources of the Western Central Pacific, Vol. 2 (Carpenter & Niem, eds.), p. 1312-1360) Randall 1986 (Sharks of Arabia, Immel, London), Mellin et al. 2006 (Ecol. Model. 198:409-425)
Negaprion brevirostris	E Pacific	0	92	Compagno et al. 2005 (Sharks of the World, Harper Collins, London)	Compagno et al. 1995 (In: Pacífico Centro-Oriental Vol. 2, (Fischer et al., eds.), FAO, Rome), Compagno 1984 (Sharks of the World, FAO, Rome), Love et al. 2005 (Resource Inventory of Marine and Estuarine Fishes of the West Coast and Alaska: A checklist of North Pacific and Arctic Ocean species from Baja California to teh Alaska-Yukon Border)
Negaprion brevirostris	USA, Gulf of Mexico, Caribbean, Brazil	0	92	Compagno et al. 2005 (Sharks of the World, Harper Collins, London)	Compagno 2002 (Sharks, In: The Living Marine Resources of the Western Central Atlantic Vol. 1 (Carpenter K, ed.), FAO, Rome), Soto 2001 (Mare Magnum 1:51-120), Lessa et al. 1999 (Biodiversidade de Elasmobrânquios do Brasil, Ministério do Meio Ambiente, Recife), Bigelow & Schroeder 1948 (Sharks, In: Fishes of the Western North Atlantic (J. Tee-Van et al., eds.), Memoirs of the Sears Foundation for…
Negaprion brevirostris	E Africa	0	92	Compagno et al. 2005 (Sharks of the World, Harper Collins, London)	Cadenat & Blache 1981 (Requins de Méditerranée et d'Atlantique, ORSTOM, Paris), Reiner 1996 (Publ. Avulsas IPIMAR 2: 1-339)
Prionace glauca	Atlantic, Mediterranean	0	350	Compagno et al. 2005 (Sharks of the World, Harper Collins, London)	Compagno 2002 (Sharks, In: The Living Marine Resources of the Western Central Atlantic Vol. 1 (Carpenter K, ed.), FAO, Rome), Castillo-Géniz et al. 1998 (Mar. Freshwater Res. 49:611-620), Kohler et al. 1998 (Mar. Fish. Rev. 60(2):21-87), Soto 2001 (Mare Magnum 1:51-120), Lessa et al. 1999 (Biodiversidade de Elasmobrânquios do Brasil, Ministério do Meio Ambiente, Recife), Cadenat & Blache 1981 (Re…	No bathymetry included in map, since the species is epipelagic
Prionace glauca	Indian Ocean	0	350	Compagno et al. 2005 (Sharks of the World, Harper Collins, London)	Compagno et al. 1989 (Guide to the Sharks and Rays of Southern Africa, Struik, Cape Town), Compagno 1984 (Sharks of the World, FAO, Rome), Randall 1986 (Sharks of Arabia, Immel, London), Anderson & Ahmed 1993 (The Shark Fisheries of the Maldives, Ministry of Fisheries and Agriculture, Maldives and FAO, Male)	No bathymetry included in map, since the species is epipelagic
Prionace glauca	Pacific	0	350	Compagno et al. 2005 (Sharks of the World, Harper Collins, London)	Yuanding & Qingwen 2001 (Fauna Sinica: Cyclostomata, Chondrichthyes, Science Press, Beijing), Nakabo (ed.) 2002 (Fishes of Japan Vol 1, Tokai University Press, Tokyo), Compagno et al. 2005 (CSIRO Mar. Lab. Rep. 243:1-103), White et al. 2006 (Economically Important Sharks and Rays of Indonesia, Australian Centre for International Agricultural Research, Canberra), Last & Stevens 2009 (Sharks and Ra…	No bathymetry included in map, since the species is epipelagic
Rhizoprionodon acutus	W Africa, Mediterranean	0	200	Compagno et al. 2005 (Sharks of the World, Harper Collins, London)	Compagno 1984 (Sharks of the World, FAO, Rome), Schneider & Bauchot 1987 (Fiches FAO d'Identification des Especes pour les Besoins de la Peche: Mediterranée et Mer Noire, Vol 2, FAO, Rome), Serena 2005 (Field Identification Guide to the Sharks and Rays of the Mediterranean and Black Sea, FAO, Rome), Capapé et al. 2006 (Acta Adriat. 47:111-126), Wirtz et al. 2008 (Zootaxa 1715:1-26)
Rhizoprionodon acutus	S Africa, Madagascar, E Africa, Gulf of Aden, Red Sea, Persian Gulf, Arabian Sea, India, Bay of Bengal	0	200	Compagno et al. 2005 (Sharks of the World, Harper Collins, London)	Compagno 1984 (Sharks of the World, FAO, Rome), Compagno et al. 1989 (Guide to the Sharks and Rays of Southern Africa, Struik, Cape Town), Randall 1986 (Sharks of Arabia, Immel, London), Joseph 1999 (In: Case Studies of the Management of Elasmobranch Fisheries (Shotton, ed.), FAO, Rome, p.339-366), Bonfil & Abdallah 2004 (Field Identification Guide to the Sharks and Rays of the Red Sea and the Gu…
Rhizoprionodon acutus	Andaman Sea, Indonesia, S China Sea, Japan, Australia, New Guinea	0	200	Compagno et al. 2005 (Sharks of the World, Harper Collins, London)	Compagno 1984 (Sharks of the World, FAO, Rome), Compagno & Niem 1998 (In: The Living Marine Resources of the Western Central Pacific, Vol. 2 (Carpenter & Niem, eds.), p. 1312-1360), Yano et al. 2005 (Sharks and Rays of Malaysia and Brunei Darussalam, SEAFDEC MFRDMD, Terengganu), White et al. 2006 (Economically Important Sharks and Rays of Indonesia, Australian Centre for International Agricultura…
Rhizoprionodon lalandii	Caribbean, Brazil	0	60	Soto 2001 (Mare Magnum 1:51-120), Lessa et al. 1999 (Biodiversidade de Elasmobrânquios do Brasil, Ministério do Meio Ambiente, Recife)	Compagno 2002 (Sharks, In: The Living Marine Resources of the Western Central Atlantic Vol. 1 (Carpenter K, ed.), FAO, Rome), Soto 2001 (Mare Magnum 1:51-120), Lessa et al. 1999 (Biodiversidade de Elasmobrânquios do Brasil, Ministério do Meio Ambiente, Recife), Vooren et al. 2005 (In: Ações para a conservação de tubarões e raias no sul do Brasil (Vooren & Klippel, eds.), Igaré, Porto Alegre, pp. …
Rhizoprionodon longurio	E Pacific	0	100	Love et al. 2005 (Resource Inventory of Marine and Estuarine Fishes of the West Coast and Alaska: A checklist of North Pacific and Arctic Ocean species from Baja California to teh Alaska-Yukon Border)	Compagno et al. 1995 (In: Pacífico Centro-Oriental Vol. 2, (Fischer et al., eds.), FAO, Rome), Compagno 1984 (Sharks of the World, FAO, Rome) Love et al. 2005 (Resource Inventory of Marine and Estuarine Fishes of the West Coast and Alaska: A checklist of North Pacific and Arctic Ocean species from Baja California to teh Alaska-Yukon Border), Romero-Camarena & Bustamante-Ruiz 2007 (Estudio de tibu…
Rhizoprionodon oligolinx	Persian Gulf, Arabian Sea, India	0	36	White et al. 2006 (Economically Important Sharks and Rays of Indonesia, Australian Centre for International Agricultural Research, Canberra)	Randall 1986 (Sharks of Arabia, Immel, London), Garrick 1982 (Sharks of the genus Carcharhinus, NOAA Tech. Rep. Circ. 445:1-193), Joseph 1999 (In: Case Studies of the Management of Elasmobranch Fisheries (Shotton, ed.), FAO, Rome, p. 339-366), Tourenq et al. 2004 (Zool. Middle East 32:5-10)
Rhizoprionodon oligolinx	Andaman Sea, Indonesia, S China Sea, China, Japan, Australia	0	36	White et al. 2006 (Economically Important Sharks and Rays of Indonesia, Australian Centre for International Agricultural Research, Canberra)	Compagno 1984 (Sharks of the World, FAO, Rome), White et al. 2006 (Economically Important Sharks and Rays of Indonesia, Australian Centre for International Agricultural Research, Canberra), Yano et al. 2005 (Sharks and Rays of Malaysia and Brunei Darussalam, SEAFDEC MFRDMD, Terengganu), Compagno & Niem 1998 (In: The Living Marine Resources of the Western Central Pacific, Vol. 2 (Carpenter & Niem,…
Rhizoprionodon oligolinx	Palau	0	36	White et al. 2006 (Economically Important Sharks and Rays of Indonesia, Australian Centre for International Agricultural Research, Canberra)	Compagno 1984 (Sharks of the World, FAO, Rome), Compagno & Niem 1998 (In: The Living Marine Resources of the Western Central Pacific, Vol. 2 (Carpenter & Niem, eds.), p. 1312-1360), GBIF
Rhizoprionodon porosus	Bahamas, Caribbean, N and NE Brazil	0	500	Compagno et al. 2005 (Sharks of the World, Harper Collins, London)	Soto 2001 (Mare Magnum 1:51-120), Lessa et al. 1999 (Biodiversidade de Elasmobrânquios do Brasil, Ministério do Meio Ambiente, Recife), Compagno 2002 (Sharks, In: The Living Marine Resources of the Western Central Atlantic Vol. 1 (Carpenter K, ed.), FAO, Rome), De Angelis et al. 2008 (Mar. Ecol. Prog. Ser. 358:257-271), Pikitch et al. 2005 (Mar. Ecol. Prog. Ser. 302:187-197), GBIF
Rhizoprionodon porosus	S Brazil, Uruguay	0	200	Soto 2001 (Mare Magnum 1:51-120)	Soto 2001 (Mare Magnum 1:51-120), Lessa et al. 1999 (Biodiversidade de Elasmobrânquios do Brasil, Ministério do Meio Ambiente, Recife), Vooren et al. 2005 (In: Ações para a conservação de tubarões e raias no sul do Brasil, pp. 113-120), Meneses & Paesch 2003 (Guia de Campo para la Identificación de los Peces Cartilaginosos del Río de la Plata y su Frente Oceánico, Montevideo)
Rhizoprionodon taylori	Australia, Indonesia, Papua New Guinea	0	111	Stevens & McLaughlin 1991 (Aust. J. Mar. Freshwater Res. 42:151-199)	Stevens & McLaughlin 1991 (Aust. J. Mar. Freshwater Res. 42:151-199), White et al. 2006 (Economically Important Sharks and Rays of Indonesia, Australian Centre for International Agricultural Research, Canberra), GBIF
Rhizoprionodon terraenovae	USA, Gulf of Mexico, Honduras	0	280	Compagno et al. 2005 (Sharks of the World, Harper Collins, London)	Bigelow & Schroeder 1948 (Sharks, In: Fishes of the Western North Atlantic (J. Tee-Van et al., eds.), Memoirs of the Sears Foundation for Marine Research 1), Compagno 1984 (Sharks of the World, FAO, Rome), Compagno 2002 (Sharks, In: The Living Marine Resources of the Western Central Atlantic Vol. 1 (Carpenter K, ed.), FAO, Rome), Kohler et al. 1998 (Mar. Fish. Rev. 60(2):21-87)
Scoliodon laticaudus	E Africa, Arabian Sea, India	0	50	Given for inshore waters in Compagno 1984 (Sharks of the World, FAO, Rome) Compagno et al. 2005	Compagno 1984 (Sharks of the World, FAO, Rome), Compagno et al. 2005 (Sharks of the World, Harper Collins, London), Tourenq et al. 2004 (Zool. Middle East 32:5-10)
Scoliodon laticaudus	Andaman Sea, Indonesia, S China Sea, China, Japan	0	50	Given for inshore waters in Compagno 1984 (Sharks of the World, FAO, Rome), Compagno et al. 2005 (Sharks of the World, Harper Collins, London)	Compagno 1984 (Sharks of the World, FAO, Rome), Compagno & Niem 1998 (In: The Living Marine Resources of the Western Central Pacific, Vol. 2 (Carpenter & Niem, eds.), p. 1312-1360), Yano et al. 2005 (Sharks and Rays of Malaysia and Brunei Darussalam, SEAFDEC MFRDMD, Terengganu), White et al. 2006 (Economically Important Sharks and Rays of Indonesia, Australian Centre for International Agricultura…
Triaenodon obesus	S Africa, Madagascar, E Africa, Seychelles, Indian Ocean islands, Gulf of Aden, Red Sea, Persian Gulf, Arabian Sea, India, Bay of Bengal	0	40	Compagno et al. 2005 (Sharks of the World, Harper Collins, London)	Compagno et al. 1989 (Guide to the Sharks and Rays of Southern Africa, Struik, Cape Town), Compagno 1984 (Sharks of the World, FAO, Rome), Randall 1977 (Pac. Sci. 31:143-164), Heemstra et al. 2004 (J. Nat. Hist. 38:3315-3344), Letourneur et al. 2004 (Cybium 28:199-216), Randall 1986 (Sharks of Arabia, Immel, London), Bonfil & Abdallah 2004 (Field Identification Guide to the Sharks and Rays of the…
Triaenodon obesus	Andaman Sea, Indonesia, S China Sea, Australia, New Guinea, China, W Pacific			Compagno et al. 2005 (Sharks of the World, Harper Collins, London)	Compagno 1984 (Sharks of the World, FAO, Rome) Compagno & Niem 1998 (In: The Living Marine Resources of the Western Central Pacific, Vol. 2 (Carpenter & Niem, eds.), p. 1312-1360) Yano et al. 2005 (Sharks and Rays of Malaysia and Brunei Darussalam, SEAFDEC MFRDMD, Terengganu), White et al. 2006 (Economically Important Sharks and Rays of Indonesia, Australian Centre for International Agricultural …
Triaenodon obesus	E Pacific	0	40	Compagno et al. 2005 (Sharks of the World, Harper Collins, London)	Compagno 1984 (Sharks of the World, FAO, Rome), Compagno et al. 1995 (In: Pacífico Centro-Oriental Vol. 2, (Fischer et al., eds.), FAO, Rome), Pérez-Jiménez et al. 2005 (J. Norhwest Atl. Fish. Sci. 35:43), Robertson et al. 2004 (Pac. Sci. 58:507-565), Tobón-López et al. 2008 (Lat. Am. J. Aquat. Res. 36:93-104), Grove & Lavenberg 1997 (Fishes of the Galapagos), Love et al. 2005 (Resource Inventory…
Eusphyra blochii	Persian Gulf, Arabian Sea, India	0	50	Given for inshore waters in Compagno 1984 (Sharks of the World, FAO, Rome), Compagno et al. 2005 (Sharks of the World, Harper Collins, London)	Compagno 1984 (Sharks of the World, FAO, Rome), Compagno et al. 2005 (Sharks of the World, Harper Collins, London, Tourenq et al. 2004 (Zool. Middle East 32:5-10), Randall 1986 (Sharks of Arabia, Immel, London), Joseph 1999 (In: Case Studies of the Management of Elasmobranch Fisheries (Shotton, ed.), FAO, Rome, p.339-366)
Eusphyra blochii	Andaman Sea, Indonesia, S China Sea, Australia, New Guinea	0	50	Given for inshore waters in Compagno 1984 (Sharks of the World, FAO, Rome), Compagno et al. 2005 (Sharks of the World, Harper Collins, London)	Compagno 1984 (Sharks of the World, FAO, Rome), Compagno & Niem 1998 (In: The Living Marine Resources of the Western Central Pacific, Vol. 2 (Carpenter & Niem, eds.), p. 1312-1360), Yano et al. 2005 (Sharks and Rays of Malaysia and Brunei Darussalam, SEAFDEC MFRDMD, Terengganu), White et al. 2006 (Economically Important Sharks and Rays of Indonesia, Australian Centre for International Agricultura…
Sphyrna corona	E Pacific	0	50	Given for inshore waters in Compagno 1984 (Sharks of the World, FAO, Rome), Compagno et al. 1995 (In: Pacífico Centro-Oriental Vol. 2, (Fischer et al., eds.), FAO, Rome)	Compagno 1984 (Sharks of the World, FAO, Rome), Compagno et al. 1995 (In: Pacífico Centro-Oriental Vol. 2, (Fischer et al., eds.), FAO, Rome), Love et al. 2005 (Resource Inventory of Marine and Estuarine Fishes of the West Coast and Alaska: A checklist of North Pacific and Arctic Ocean species from Baja California to teh Alaska-Yukon Border), CONAPESCA-INP 2004 (Plan de Acción Nacional para el Ma…
Sphyrna lewini	Japan, China, South China Sea, Indonesia, Australia, New Caledonia, Tahiti, Hawaii	0	275	Compagno et al. 2005 (Sharks of the World, Harper Collins, London)	Compagno 1984 (Sharks of the World, FAO, Rome), Compagno & Niem 1998 (In: The Living Marine Resources of the Western Central Pacific, Vol. 2 (Carpenter & Niem, eds.), p. 1312-1360), Yano et al. 2005 (Sharks and Rays of Malaysia and Brunei Darussalam, SEAFDEC MFRDMD, Terengganu), White et al. 2006 (Economically Important Sharks and Rays of Indonesia, Australian Centre for International Agricultura…
Sphyrna lewini	E Pacific	0	275	Compagno et al. 2005 (Sharks of the World, Harper Collins, London)	Compagno 1984 (Sharks of the World, FAO, Rome), Compagno et al. 1995 (In: Pacífico Centro-Oriental Vol. 2, (Fischer et al., eds.), FAO, Rome), Love et al. 2005 (Resource Inventory of Marine and Estuarine Fishes of the West Coast and Alaska: A checklist of North Pacific and Arctic Ocean species from Baja California to teh Alaska-Yukon Border), Bizzarro et al. 2009 (Fish. Res. 97:103-117), Grove & …
Sphyrna lewini	Gulf of California	0	980	Jorgensen et al. 2009 (J. Fish Biol. 74:1682-1687)	Compagno 1984 (Sharks of the World, FAO, Rome), Compagno et al. 1995 (In: Pacífico Centro-Oriental Vol. 2, (Fischer et al., eds.), FAO, Rome), Love et al. 2005 (Resource Inventory of Marine and Estuarine Fishes of the West Coast and Alaska: A checklist of North Pacific and Arctic Ocean species from Baja California to teh Alaska-Yukon Border), Bizzarro et al. 2009 (Fish. Res. 97:103-117), Grove & …
Sphyrna lewini	NW Atlantic, Caribbean, Brazil, Uruguay	0	275	Compagno et al. 2005 (Sharks of the World, Harper Collins, London)	Compagno 2002 (Sharks, In: The Living Marine Resources of the Western Central Atlantic Vol. 1 (Carpenter K, ed.), FAO, Rome), Soto 2001 (Mare Magnum 1:51-120), Lessa et al. 1999 (Biodiversidade de Elasmobrânquios do Brasil, Ministério do Meio Ambiente, Recife), Bigelow & Schroeder 1948 (Sharks, In: Fishes of the Western North Atlantic (J. Tee-Van et al., eds.), Memoirs of the Sears Foundation for…
Sphyrna lewini	W Mediterranean, N Africa, NW Africa, Gulf of Guinea	0	275	Compagno et al. 2005 (Sharks of the World, Harper Collins, London)	Schneider & Bauchot 1987 (Fiches FAO d'Identification des Especes pour les Besoins de la Peche: Mediterranée et Mer Noire, Vol 2, FAO, Rome), Vakily 2002 (Poissons Marins de la Sous-Région Nord-Ouest Africaine, Institut de l'Environnement Durable, Ispra), Rey & Muñoz-Chápuli 1992 (Environ. Biol. Fish. 35:95-103), Compagno 1984 (Sharks of the World, FAO, Rome), Cadenat & Blache 1981 (Requins de Mé…
Sphyrna lewini	S Africa, Madagascar, E Africa, Gulf of Aden, Red Sea, Persian Gulf, Arabian Sea, India, Bay of Bengal, Maldives	0	275	Compagno et al. 2005 (Sharks of the World, Harper Collins, London)	Compagno et al. 1989 (Guide to the Sharks and Rays of Southern Africa, Struik, Cape Town), Compagno 1984 (Sharks of the World, FAO, Rome), Joseph 1999 (In: Case Studies of the Management of Elasmobranch Fisheries (Shotton, ed.), FAO, Rome, p.339-366), Anderson & Waheed 1999 (In: Case Studies of the Management of Elasmobranch Fisheries (Shotton, ed.), FAO, Rome, p. 367-401), Randall 1986 (Sharks o…
Sphyrna media	E Pacific	0	100	Love et al. 2005 (Resource Inventory of Marine and Estuarine Fishes of the West Coast and Alaska: A checklist of North Pacific and Arctic Ocean species from Baja California to teh Alaska-Yukon Border)	Compagno 1984 (Sharks of the World, FAO, Rome), Compagno et al. 1995 (In: Pacífico Centro-Oriental Vol. 2, (Fischer et al., eds.), FAO, Rome), Love et al. 2005 (Resource Inventory of Marine and Estuarine Fishes of the West Coast and Alaska: A checklist of North Pacific and Arctic Ocean species from Baja California to teh Alaska-Yukon Border), Bizzarro et al. 2009 (Fish. Res. 97:103-117), GBIF
Sphyrna media	Caribbean, Brazil	0	100	Love et al. 2005 (Resource Inventory of Marine and Estuarine Fishes of the West Coast and Alaska: A checklist of North Pacific and Arctic Ocean species from Baja California to teh Alaska-Yukon Border)	Soto 2001 (Mare Magnum 1:51-120), Lessa et al. 1999 (Biodiversidade de Elasmobrânquios do Brasil, Ministério do Meio Ambiente, Recife), Compagno 2002 (Sharks, In: The Living Marine Resources of the Western Central Atlantic Vol. 1 (Carpenter K, ed.), FAO, Rome), Sadowsky 1965 (Bull. Mar. Sci. 15: 1-12)
Sphyrna mokarran	Japan, China, South China Sea, Indonesia, Australia, New Caledonia, French Polynesia	0	80	Compagno et al. 2005 (Sharks of the World, Harper Collins, London)	Compagno 1984 (Sharks of the World, FAO, Rome), Compagno & Niem 1998 (In: The Living Marine Resources of the Western Central Pacific, Vol. 2 (Carpenter & Niem, eds.), p. 1312-1360), Yano et al. 2005 (Sharks and Rays of Malaysia and Brunei Darussalam, SEAFDEC MFRDMD, Terengganu), White et al. 2006 (Economically Important Sharks and Rays of Indonesia, Australian Centre for International Agricultura…
Sphyrna mokarran	E Pacific	0	80	Compagno et al. 2005 (Sharks of the World, Harper Collins, London)	Compagno 1984 (Sharks of the World, FAO, Rome), Compagno et al. 1995 (In: Pacífico Centro-Oriental Vol. 2, (Fischer et al., eds.), FAO, Rome), Love et al. 2005 (Resource Inventory of Marine and Estuarine Fishes of the West Coast and Alaska: A checklist of North Pacific and Arctic Ocean species from Baja California to teh Alaska-Yukon Border), Bizzarro et al. 2009 (Fish. Res. 97:103-117), Grove & …
Sphyrna mokarran	NW Atlantic, Caribbean, Brazil	0	80	Compagno et al. 2005 (Sharks of the World, Harper Collins, London)	Compagno 2002 (Sharks, In: The Living Marine Resources of the Western Central Atlantic Vol. 1 (Carpenter K, ed.), FAO, Rome), Soto 2001 (Mare Magnum 1:51-120), Lessa et al. 1999 (Biodiversidade de Elasmobrânquios do Brasil, Ministério do Meio Ambiente, Recife), Castillo-Géniz et al. 1998 (Mar. Freshwater Res. 49:611-620), Bigelow & Schroeder 1948 (Sharks, In: Fishes of the Western North Atlantic …
Sphyrna mokarran	Mediterranean, N Africa, Gulf of Guinea, Cabo Verde	0	80	Compagno et al. 2005 (Sharks of the World, Harper Collins, London)	Schneider & Bauchot 1987 (Fiches FAO d'Identification des Especes pour les Besoins de la Peche: Mediterranée et Mer Noire, Vol 2, FAO, Rome), Vakily 2002 (Poissons Marins de la Sous-Région Nord-Ouest Africaine, Institut de l'Environnement Durable, Ispra), Rey & Muñoz-Chápuli 1992 (Environ. Biol. Fish. 35:95-103), Cadenat & Blache 1981 (Requins de Méditerranée et d'Atlantique, ORSTOM, Paris), Sere…
Sphyrna mokarran	S Africa, Madagascar, E Africa, Seychelles, Reunion, Gulf of Aden, Red Sea, Persian Gulf, Arabian Sea, India, Bay of Bengal	0	80	Compagno et al. 2005 (Sharks of the World, Harper Collins, London)	Compagno et al. 1989 (Guide to the Sharks and Rays of Southern Africa, Struik, Cape Town), Compagno 1984 (Sharks of the World, FAO, Rome), Joseph 1999 (In: Case Studies of the Management of Elasmobranch Fisheries (Shotton, ed.), FAO, Rome, p.339-366), Randall 1986 (Sharks of Arabia, Immel, London), Bonfil & Abdallah 2004 (Field Identification Guide to the Sharks and Rays of the Red Sea and the Gu…
Sphyrna tudes	Caribbean, Brazil, Uruguay	0	50	Soto 2001 (Mare Magnum 1:51-120)	Bigelow & Schroeder 1948 (Sharks, In: Fishes of the Western North Atlantic (J. Tee-Van et al., eds.), Memoirs of the Sears Foundation for Marine Research 1), Compagno 1984 (Sharks of the World, FAO, Rome), Compagno 2002 (Sharks, In: The Living Marine Resources of the Western Central Atlantic Vol. 1 (Carpenter K, ed.), FAO, Rome), Lessa et al. 1999 (Biodiversidade de Elasmobrânquios do Brasil, Min…
Sphyrna tiburo	E Pacific	0	80	Compagno et al. 2005 (Sharks of the World, Harper Collins, London)	Compagno et al. 1995 (In: Pacífico Centro-Oriental Vol. 2, (Fischer et al., eds.), FAO, Rome), Compagno 1984 (Sharks of the World, FAO, Rome), Love et al. 2005 (Resource Inventory of Marine and Estuarine Fishes of the West Coast and Alaska: A checklist of North Pacific and Arctic Ocean species from Baja California to teh Alaska-Yukon Border)
Sphyrna tiburo	USA, Bermuda, Cuba, Bahamas, Caribbean	0	80	Compagno et al. 2005 (Sharks of the World, Harper Collins, London)	Bigelow & Schroeder 1948 (Sharks, In: Fishes of the Western North Atlantic (J. Tee-Van et al., eds.), Memoirs of the Sears Foundation for Marine Research 1), Compagno 1984 (Sharks of the World, FAO, Rome), Compagno 2002 (Sharks, In: The Living Marine Resources of the Western Central Atlantic Vol. 1 (Carpenter K, ed.), FAO, Rome), Castillo-Géniz et al. 1998 (Mar. Freshwater Res. 49:611-620), Kohle…
Sphyrna tiburo	Brazil	0	80	Compagno et al. 2005 (Sharks of the World, Harper Collins, London)	Soto 2001 (Mare Magnum 1:51-120), Lessa et al. 1999 (Biodiversidade de Elasmobrânquios do Brasil, Ministério do Meio Ambiente, Recife), Sadowsky 1965 (Bull. Mar. Sci. 15:1-12)
Sphyrna spA	USA	NA	NA	NA	Quattro et al. 2006 (Mar. Biol. 148:1143-1155)
Sphyrna zygaena	Japan, China, South China Sea, Indonesia, Australia, New Zealand, Hawaii	0	60	Compagno et al. 2005 (Sharks of the World, Harper Collins, London)	Yuanding & Qingwen 2001 (Fauna Sinica: Cyclostomata, Chondrichthyes, Science Press, Beijing), Nakabo (ed.) 2002 (Fishes of Japan Vol 1, Tokai University Press, Tokyo), Compagno 1984 (Sharks of the World, FAO, Rome), Compagno & Niem 1998 (In: The Living Marine Resources of the Western Central Pacific, Vol. 2 (Carpenter & Niem, eds.), p. 1312-1360), Last & Stevens 2009 (Sharks and Rays of Australia…
Sphyrna zygaena	E Pacific	0	60	Compagno et al. 2005 (Sharks of the World, Harper Collins, London)	Ebert 2003 (Sharks, Rays and Chimaeras of California, University of California Press, Berkeley), Love et al. 2005 (Resource Inventory of Marine and Estuarine Fishes of the West Coast and Alaska: A Checklist of North Paciﬁc and Arctic Ocean Species from Baja California to the Alaska–Yukon Border, U. S. Geological Survey, Seattle), Compagno et al. 1995 (In: Pacífico Centro-Oriental Vol. 2, (Fischer…
Sphyrna zygaena	NW Atlantic, Brazil, Argentina	0	60	Compagno et al. 2005 (Sharks of the World, Harper Collins, London)	Compagno 2002 (Sharks, In: The Living Marine Resources of the Western Central Atlantic Vol. 1 (Carpenter K, ed.), FAO, Rome), Soto 2001 (Mare Magnum 1:51-120), Lessa et al. 1999 (Biodiversidade de Elasmobrânquios do Brasil, Ministério do Meio Ambiente, Recife), Bigelow & Schroeder 1948 (Sharks, In: Fishes of the Western North Atlantic (J. Tee-Van et al., eds.), Memoirs of the Sears Foundation for…
Sphyrna zygaena	W Europe, North Sea, Mediterranean, NW Africa, Angola	0	60	Compagno et al. 2005 (Sharks of the World, Harper Collins, London)	Cadenat & Blache 1981 (Requins de Méditerranée et d'Atlantique, ORSTOM, Paris), Compagno 1984 (Sharks of the World, FAO, Rome), Vakily 2002 (Poissons Marins de la Sous-Région Nord-Ouest Africaine, Institut de l'Environnement Durable, Ispra), Serena 2005 (Field Identification Guide to the Sharks and Rays of the Mediterranean and Black Sea, FAO, Rome), Schneider & Bauchot 1987 (Fiches FAO d'Identif…
Sphyrna zygaena	S Africa, Mozambique, Persian Gulf, Sri Lanka	0	60	Compagno et al. 2005 (Sharks of the World, Harper Collins, London)	Compagno et al. 1989 (Guide to the Sharks and Rays of Southern Africa, Struik, Cape Town), Compagno 1984 (Sharks of the World, FAO, Rome), Joseph 1999 (In: Case Studies of the Management of Elasmobranch Fisheries (Shotton, ed.), FAO, Rome, p.339-366), Randall 1986 (Sharks of Arabia, Immel, London), Tourenq et al. 2004 (Zool. Middle East 32:5-10), Morón et al. 1998 (J. Mar. Biol. Assoc. India 40:1…
